# Supplementary material for: The relationship between proactive personality and college students’ short-form video addiction: A chain mediation model of resilience and self-control
Source: PLoS One. 2024 Nov 27;19(11):e0312597. doi: 10.1371/journal.pone.0312597 (PMC11602095; doi:10.1371/journal.pone.0312597)
Supplement: S1 Data — (XLSX) [file pone.0312597.s001.xlsx]

## Sheet: raw data
SN	Informed consent	Univ ID	Gender	Year	Age	Proactive personality											Resilience						Self-control							SFV addiction
						A1	A2	A3	A4	A5	A6	A7	A8	A9	A10	A11	B1	B2	B3	B4	B5	B6	C1	C2	C3	C4	C5	C6	C7	D1	D2	D3	D4	D5	D6	D7	D8	D9	D10	D11	D12	D13	D14
1	1	2	2	4	21	4	4	6	2	4	2	5	4	5	4	6	2	5	1	5	1	3	3	5	3	4	2	3	3	3	2	3	3	2	2	1	1	2	2	4	2	3	3
2	1	2	2	4	21	1	4	5	2	5	4	2	6	1	4	4	1	4	1	5	1	5	4	5	5	3	3	5	4	1	2	2	1	1	2	3	3	2	4	2	2	1	2
3	1	2	2	3	20	5	5	5	6	7	6	6	6	6	3	7	5	1	4	2	5	1	5	2	5	1	5	1	1	3	3	2	1	3	1	1	1	1	3	1	1	1	2
4	1	2	2	1	18	7	6	5	4	4	4	7	7	7	6	7	2	3	2	5	3	3	2	3	3	5	1	3	4	3	3	3	3	4	3	4	3	2	2	1	1	3	4
5	1	1	2	2	19	2	5	3	2	1	4	3	4	3	2	3	1	2	2	4	3	4	4	3	5	3	4	3	3	3	3	2	1	1	3	3	3	2	5	2	1	2	3
6	1	1	1	1	18	3	2	2	3	3	2	1	4	2	4	1	4	3	3	2	4	2	3	5	3	4	2	5	5	2	1	1	2	2	2	2	3	1	2	3	1	1	3
7	1	2	1	2	19	4	4	3	6	2	6	3	3	3	7	6	4	2	2	3	4	1	1	3	1	4	2	4	3	3	2	2	1	2	3	1	1	1	2	2	1	1	2
8	1	8	1	3	20	7	5	2	5	5	4	7	5	7	4	6	5	1	5	2	4	2	4	5	5	3	5	4	3	2	1	2	2	1	1	1	1	2	1	1	1	1	1
9	1	6	2	4	21	2	4	3	1	4	4	4	2	5	3	6	4	2	1	2	4	3	1	4	1	4	2	5	5	2	1	2	3	1	2	2	1	3	2	1	2	1	3
10	1	1	2	1	18	2	4	3	5	4	3	5	3	4	4	7	2	3	2	3	2	5	1	3	3	5	3	4	4	2	2	3	2	2	2	4	2	2	2	1	1	3	3
11	1	3	1	1	18	5	4	1	5	4	4	4	4	7	7	5	5	2	4	2	5	2	1	4	1	3	2	4	3	3	1	2	1	1	2	4	3	2	1	3	1	1	1
12	1	2	2	4	21	7	7	5	4	5	5	6	4	7	7	7	5	3	4	2	5	2	4	1	3	1	5	2	1	1	1	2	1	1	1	2	3	2	3	1	3	1	1
13	1	4	2	4	21	5	4	6	5	2	4	7	4	7	3	4	4	2	3	2	3	2	5	1	3	3	4	1	2	2	3	2	1	2	1	1	1	1	1	1	1	1	2
14	1	6	1	3	20	4	2	4	2	6	2	4	3	3	7	5	3	3	4	3	4	2	1	4	2	4	3	3	5	2	1	1	3	1	1	2	2	3	4	4	3	1	1
15	1	4	2	1	18	4	3	6	2	2	4	5	3	5	3	3	5	2	3	2	5	2	2	4	1	5	3	3	3	3	4	2	1	2	2	4	3	5	5	5	3	4	5
16	1	6	1	1	18	5	5	5	6	4	7	6	3	3	6	5	3	3	1	4	1	4	4	5	4	5	5	3	5	2	2	1	2	2	2	3	1	1	2	1	1	1	1
17	1	7	2	1	18	1	4	7	4	2	3	4	4	3	4	4	4	3	4	3	4	2	5	2	5	2	5	1	3	3	3	2	1	3	3	4	3	3	2	2	1	1	2
18	1	2	2	3	20	4	3	4	2	3	3	3	2	4	3	2	3	5	3	3	1	5	3	5	1	5	1	4	5	2	2	2	1	2	5	5	4	5	5	4	4	3	3
19	1	1	1	1	18	5	7	5	1	7	6	6	3	5	4	4	5	3	5	1	5	3	4	1	5	1	5	1	1	1	2	2	1	1	1	1	1	1	2	1	1	1	1
20	1	1	2	1	18	7	7	5	6	7	5	3	6	6	5	7	5	2	5	1	5	2	4	1	3	3	4	3	3	2	2	2	2	2	3	3	4	4	5	4	3	3	3
21	1	7	1	4	22	6	2	7	5	4	4	4	7	6	6	2	5	2	3	2	5	2	5	2	4	1	3	3	3	3	3	3	3	3	3	3	4	3	3	2	2	2	5
22	1	3	2	3	20	5	5	4	4	5	3	6	3	7	6	2	5	1	3	3	5	3	5	2	4	1	3	1	3	2	1	1	3	1	1	1	2	1	1	1	1	1	1
23	1	6	2	3	20	6	7	7	6	3	4	4	5	6	5	5	5	3	5	1	4	2	5	2	4	1	4	1	1	2	1	2	1	1	1	1	2	3	5	4	2	1	1
24	1	2	2	1	18	7	5	6	4	7	6	5	6	5	4	6	1	3	2	3	2	3	4	4	3	5	5	3	4	3	2	1	2	1	1	3	3	4	3	2	2	3	4
25	1	1	2	1	18	7	3	7	7	6	3	6	6	5	6	7	2	5	2	5	1	4	3	5	2	4	1	3	5	4	3	5	3	4	2	2	2	4	4	5	4	5	5
26	1	5	2	1	18	1	4	3	5	5	1	3	2	6	5	3	2	4	1	4	1	4	1	4	1	4	2	5	3	2	1	3	1	1	4	5	3	2	3	3	2	2	2
27	1	5	1	1	19	5	7	5	5	6	7	7	6	5	5	5	3	2	3	3	4	3	2	2	3	1	3	3	2	2	3	2	1	1	1	2	2	3	4	1	1	1	1
28	1	7	1	2	19	6	5	7	7	6	5	5	5	6	7	3	5	1	4	1	5	1	3	3	3	3	2	5	3	1	1	1	1	1	1	1	2	3	3	3	3	1	3
29	1	6	2	2	19	7	6	6	7	3	5	7	4	5	6	3	3	1	4	2	4	2	1	1	2	3	1	3	3	1	1	1	1	1	1	1	1	3	3	2	1	1	1
30	1	2	2	2	20	6	4	4	7	6	5	5	6	7	4	4	2	4	1	3	3	3	1	5	3	3	2	5	4	2	2	2	2	1	3	4	3	1	2	3	1	4	5
31	1	4	2	3	20	6	5	5	4	4	6	6	5	7	4	6	3	2	3	2	5	3	3	2	2	1	3	3	3	2	2	1	1	2	1	1	2	3	3	4	3	1	2
32	1	7	1	3	20	6	6	7	7	6	7	7	7	7	5	7	5	2	4	2	5	1	5	1	5	1	5	3	1	2	1	1	1	1	1	1	1	1	1	1	1	1	1
33	1	6	2	4	21	3	4	3	4	4	3	5	2	3	6	6	1	4	3	3	3	4	4	3	3	2	4	2	3	1	1	1	1	1	2	1	2	1	3	1	1	1	2
34	1	3	1	1	18	4	4	3	3	2	4	4	6	4	3	4	4	3	2	3	4	4	1	3	1	5	3	4	5	3	3	2	1	1	2	3	2	1	2	4	2	3	4
35	1	4	1	2	19	6	5	6	7	7	7	7	7	7	6	6	4	3	3	3	1	4	5	1	4	1	5	1	1	2	1	1	1	2	3	3	2	5	4	4	4	3	4
36	1	6	2	4	21	6	3	5	4	3	2	2	6	2	4	3	5	1	5	2	4	2	5	5	5	3	3	4	4	2	2	1	1	1	3	2	2	1	2	2	1	1	1
37	1	4	1	2	19	1	3	2	3	4	2	1	4	5	2	1	1	5	1	5	1	4	3	4	2	3	2	3	3	3	4	4	3	3	2	5	5	2	3	3	2	1	1
38	1	7	1	2	19	7	5	6	4	6	5	5	6	7	5	7	4	4	3	2	4	2	4	5	4	5	4	4	5	3	3	2	1	3	2	3	2	5	4	5	2	4	3
39	1	6	1	3	20	2	3	4	2	4	2	2	3	6	3	2	2	5	1	4	1	5	1	4	1	3	3	4	4	4	3	4	2	4	4	5	5	5	5	4	3	1	5
40	1	1	2	4	21	7	4	2	5	5	7	1	6	5	4	6	5	2	4	3	3	3	4	2	5	2	3	1	3	3	3	3	2	2	1	1	2	1	1	1	1	1	1
41	1	4	2	2	19	5	3	4	7	5	3	2	3	2	2	4	2	5	1	5	3	3	5	4	3	4	5	4	2	3	1	2	2	3	1	1	2	4	3	3	2	1	1
42	1	4	1	1	18	7	2	5	6	5	6	3	6	6	5	4	5	2	5	1	4	1	4	1	4	3	5	1	1	2	1	1	2	1	1	1	1	1	1	1	1	1	1
43	1	2	2	2	19	5	2	4	6	7	3	4	6	3	2	4	4	2	3	2	3	3	5	4	5	3	3	4	5	3	1	2	3	3	2	3	3	2	1	3	1	1	1
44	1	6	2	1	18	7	3	6	6	7	7	5	7	2	7	4	1	4	1	4	2	3	3	2	2	2	1	2	1	2	2	1	2	1	1	3	2	4	5	4	4	5	4
45	1	2	2	3	20	6	4	7	5	4	4	4	2	4	3	4	4	3	2	2	1	4	4	2	5	2	3	1	2	3	3	2	2	3	3	5	4	2	2	3	2	1	2
46	1	4	1	3	20	7	6	7	6	6	7	6	6	7	7	5	4	1	4	1	3	2	4	2	4	3	3	1	2	2	1	2	2	3	1	2	1	1	3	3	1	3	3
47	1	4	1	1	18	4	2	3	3	4	2	4	2	4	5	5	5	1	5	1	4	3	1	4	2	3	1	5	3	3	3	3	3	2	2	5	4	4	5	5	3	5	4
48	1	3	2	3	20	7	4	4	6	4	4	5	3	4	5	7	5	2	4	2	4	1	2	2	1	3	1	3	3	2	2	2	1	1	1	2	1	4	2	3	2	1	1
49	1	1	2	3	20	4	2	4	4	2	4	6	3	5	2	5	3	4	1	4	1	3	1	5	1	4	2	4	4	2	1	2	2	1	1	2	2	4	2	3	3	2	1
50	1	6	1	1	18	4	1	2	4	2	4	2	1	2	2	4	4	3	1	3	4	2	3	4	2	3	3	3	5	3	4	2	2	4	2	3	3	4	5	5	5	3	5
51	1	2	1	2	19	6	6	7	4	6	5	4	5	4	7	5	2	5	3	3	3	3	2	3	3	3	3	5	2	2	1	1	1	2	1	2	1	2	1	3	1	1	2
52	1	3	2	1	18	5	4	7	6	5	4	4	3	5	4	5	5	2	3	2	4	1	1	1	2	1	1	3	2	4	1	3	2	3	2	1	2	3	3	5	3	1	2
53	1	4	2	1	18	6	6	7	4	5	4	6	4	4	7	5	5	1	3	2	4	2	5	2	5	3	5	2	1	1	2	2	3	1	3	5	3	1	1	3	1	2	3
54	1	5	2	3	20	4	5	4	7	6	4	3	7	4	7	4	3	3	2	3	1	2	5	5	3	3	4	3	3	2	1	2	3	3	1	3	2	4	1	1	1	1	3
55	1	2	1	2	19	7	5	5	6	7	6	7	6	7	4	6	4	4	3	2	3	2	5	2	5	2	3	3	3	3	3	3	3	3	1	2	3	2	4	4	1	2	3
56	1	3	2	3	20	3	4	3	2	2	2	2	4	2	1	1	1	5	1	5	2	4	2	4	3	4	1	4	5	4	4	3	3	3	3	4	4	3	3	4	4	1	3
57	1	3	1	2	19	7	3	6	4	3	7	6	6	5	6	7	4	3	3	2	3	2	5	4	5	5	3	5	5	1	1	1	1	1	1	1	1	4	4	2	3	2	2
58	1	1	2	1	18	1	3	2	2	3	2	4	3	2	3	3	3	3	3	3	1	3	1	5	1	3	1	4	4	4	2	4	2	4	3	5	4	4	4	5	3	1	2
59	1	4	2	3	19	4	3	2	5	4	2	2	4	3	1	2	1	4	2	3	2	2	1	5	2	5	1	3	5	5	4	3	4	3	2	3	3	5	4	4	3	2	2
60	1	3	2	2	19	5	4	7	5	2	6	6	3	5	5	3	3	4	2	4	2	5	5	2	5	3	3	2	3	2	3	3	2	1	3	3	4	4	3	3	2	2	3
61	1	1	1	3	19	5	4	6	4	2	7	4	5	4	7	6	3	3	4	3	3	4	4	2	1	1	2	2	3	3	3	5	2	3	3	3	3	5	4	4	4	3	5
62	1	6	2	1	18	5	4	3	2	3	4	3	5	2	4	2	3	3	3	2	2	3	2	4	3	3	1	5	4	4	4	3	2	4	3	4	4	4	4	5	4	3	5
63	1	1	2	4	21	2	3	4	5	1	6	4	4	6	4	1	5	2	5	2	5	1	2	3	1	5	3	3	3	3	1	2	1	1	3	2	2	1	1	3	2	2	2
64	1	1	2	1	18	7	5	5	7	7	7	7	5	6	5	7	5	1	5	1	4	3	5	3	5	4	3	5	5	2	1	2	1	1	2	1	1	1	2	1	1	1	1
65	1	7	1	1	18	5	2	4	4	3	3	6	4	5	2	7	5	2	4	1	4	3	2	4	1	4	1	3	4	3	4	3	2	3	2	4	2	3	3	2	1	3	4
66	1	3	1	1	18	7	3	6	7	6	5	3	7	5	4	4	4	3	3	3	5	2	5	1	5	3	3	3	3	2	2	1	2	2	2	1	1	1	1	1	1	1	3
67	1	8	1	3	20	4	2	4	4	5	2	4	4	7	2	6	2	3	2	5	2	4	1	1	3	3	3	3	4	4	3	4	2	2	1	1	2	2	3	2	3	2	1
68	1	7	2	1	18	5	6	3	6	2	7	4	4	4	3	4	3	3	3	2	4	1	4	1	4	2	5	3	3	2	2	1	1	1	1	2	2	1	1	1	1	2	2
69	1	7	1	1	18	5	5	2	2	4	3	3	2	2	2	2	5	3	5	3	3	3	1	5	1	3	1	3	5	4	3	3	3	3	2	4	3	5	4	4	2	2	3
70	1	7	2	2	19	2	4	2	1	5	2	3	2	3	4	4	2	5	2	3	3	3	1	5	1	5	2	3	4	5	2	4	3	2	1	3	3	1	3	2	2	2	4
71	1	8	2	4	21	5	1	6	3	4	4	2	5	3	2	2	1	5	3	5	4	3	2	5	3	3	3	5	4	3	4	2	2	2	5	2	1	4	4	3	4	3	2
72	1	2	2	1	17	6	7	5	5	6	4	5	4	4	4	6	4	4	3	3	3	4	1	2	3	1	3	3	3	2	1	1	1	1	1	2	2	2	1	1	1	1	3
73	1	6	2	1	18	7	6	5	7	5	7	7	4	6	4	6	4	2	5	2	2	3	2	5	2	4	2	3	5	4	4	3	3	3	3	3	4	3	5	4	3	3	3
74	1	4	2	4	21	6	7	7	6	4	7	3	6	5	6	7	3	3	5	2	3	2	4	2	4	2	5	3	3	2	1	1	1	1	2	1	1	1	1	1	2	1	1
75	1	1	2	2	19	7	7	5	3	5	6	5	5	3	6	2	2	4	4	3	4	3	1	5	1	4	2	3	4	5	3	3	3	4	2	3	2	5	4	4	3	5	4
76	1	6	1	1	18	6	6	1	2	7	5	2	5	3	4	6	2	4	1	4	3	5	2	5	1	5	1	3	5	4	3	3	3	5	3	3	3	5	4	4	4	3	5
77	1	1	1	3	20	5	4	3	3	4	2	4	4	2	2	4	4	2	3	3	2	4	1	5	2	3	3	5	3	5	4	4	3	5	3	3	2	5	4	3	4	3	3
78	1	8	2	4	21	7	6	7	2	6	6	6	7	6	7	6	3	3	3	4	2	4	2	5	2	4	1	3	3	3	4	4	3	3	2	2	3	3	2	3	3	3	4
79	1	4	2	4	21	1	2	1	5	5	3	2	2	1	1	4	3	4	1	4	3	4	1	5	1	4	2	5	5	2	2	2	1	3	3	5	3	2	4	4	3	1	2
80	1	6	2	3	20	5	7	3	7	6	6	5	7	4	7	7	5	2	5	1	4	1	3	2	3	3	1	2	3	1	1	1	1	1	2	2	3	1	2	1	1	2	2
81	1	1	2	4	21	5	5	7	6	5	4	7	6	6	5	7	4	2	3	2	5	2	1	2	2	3	1	3	3	2	2	1	1	1	1	3	1	3	3	3	2	1	1
82	1	2	2	2	19	4	4	2	2	4	3	4	1	2	4	5	2	3	4	4	3	4	1	5	1	4	2	4	4	2	1	1	2	1	2	3	2	2	2	3	1	1	3
83	1	5	2	1	19	7	5	4	7	7	7	4	4	7	6	5	4	2	3	1	4	2	1	3	1	3	2	4	3	1	1	1	1	1	1	1	2	4	4	4	2	1	2
84	1	2	2	3	20	1	3	2	2	4	3	2	2	3	4	4	4	3	2	2	4	1	1	5	1	4	2	4	5	3	2	3	3	4	4	5	3	4	5	4	3	1	3
85	1	1	2	3	20	7	7	7	7	5	5	7	6	7	5	5	4	2	4	1	3	2	2	3	3	3	3	5	5	3	3	3	3	1	3	5	4	3	3	3	2	5	5
86	1	2	2	1	18	1	4	3	2	4	5	5	4	4	3	5	4	2	5	1	4	1	2	2	3	2	1	2	3	2	2	2	2	1	1	2	2	5	5	5	4	2	3
87	1	1	1	2	19	5	7	3	5	5	6	4	5	4	4	3	3	1	3	1	4	1	5	1	4	2	3	2	3	2	1	3	3	3	1	1	1	2	2	3	2	2	3
88	1	5	1	2	19	7	6	7	5	7	3	6	7	6	4	6	4	3	3	3	5	2	5	1	4	3	4	3	3	2	2	1	2	1	1	1	1	1	1	2	1	1	1
89	1	6	2	3	20	3	2	2	6	4	4	4	2	2	3	2	1	3	3	3	3	3	1	4	1	4	2	3	3	3	1	2	3	3	2	3	2	2	3	3	2	3	3
90	1	2	2	3	20	1	4	1	1	4	5	3	4	3	6	2	5	2	3	1	5	2	3	3	1	5	1	5	5	2	2	2	1	2	1	1	1	3	4	3	2	2	2
91	1	3	2	4	21	4	2	2	4	1	1	2	3	4	2	4	1	3	2	5	3	5	3	4	2	4	2	4	3	3	3	2	3	1	3	4	3	5	5	5	1	3	4
92	1	2	2	1	17	7	7	6	5	7	7	7	4	7	4	7	3	5	3	3	2	5	1	5	3	5	1	3	4	2	1	2	3	2	2	3	2	2	1	2	1	2	3
93	1	8	1	2	19	7	7	4	5	7	6	7	7	4	7	7	4	1	4	2	4	2	4	2	3	2	3	1	3	1	1	1	1	1	1	1	1	1	2	1	1	1	1
94	1	6	1	4	21	6	7	4	6	5	6	7	6	6	5	7	3	3	1	4	1	4	3	3	1	5	3	3	2	3	3	3	3	2	2	3	3	3	3	5	3	2	4
95	1	2	1	1	18	6	7	3	7	4	2	6	7	6	5	6	5	2	3	1	5	2	3	5	3	3	4	4	4	4	4	3	2	2	1	2	3	2	2	1	2	1	2
96	1	3	1	3	20	4	3	3	2	5	3	4	1	2	3	1	1	4	1	5	2	4	5	3	3	4	3	4	5	1	2	1	1	1	2	4	4	4	2	4	3	1	2
97	1	1	2	4	21	4	6	6	7	7	6	4	5	4	6	5	1	4	2	5	3	3	5	2	5	1	4	1	2	2	1	1	1	1	1	5	3	1	1	1	1	2	2
98	1	3	2	3	20	7	4	5	7	6	6	6	7	6	6	7	5	1	4	1	4	2	4	1	5	1	5	1	1	2	1	1	2	1	1	1	1	2	1	1	1	1	2
99	1	6	2	1	18	4	4	1	5	7	3	2	5	3	5	2	3	4	2	4	4	3	5	1	3	1	4	3	2	1	3	2	1	1	1	1	1	1	1	3	1	2	3
100	1	2	2	4	21	6	6	5	5	7	5	4	7	2	7	7	5	1	5	1	5	2	5	2	3	2	3	1	1	3	1	4	3	3	2	3	2	3	3	3	1	3	5
101	1	3	1	2	19	1	4	4	4	3	3	3	3	1	6	7	5	4	2	3	5	2	2	3	2	3	3	3	3	3	2	3	1	3	3	3	5	3	3	4	3	4	4
102	1	5	1	4	21	3	4	2	2	3	5	3	4	3	3	3	5	3	5	1	4	2	3	5	1	3	2	5	3	4	4	3	3	5	3	4	5	5	4	5	4	5	5
103	1	5	2	3	20	7	5	6	6	5	2	6	7	7	7	7	4	3	5	1	4	2	5	1	3	2	3	2	1	1	2	2	1	1	1	2	1	1	1	1	1	1	2
104	1	2	2	1	18	4	4	5	5	4	5	4	4	7	4	7	5	2	4	2	5	3	5	1	4	3	4	3	2	3	1	3	2	2	3	4	3	3	1	4	2	4	5
105	1	7	1	2	19	7	5	6	7	6	6	5	5	6	7	4	2	3	4	3	4	2	5	2	5	1	3	1	1	2	1	1	2	1	1	1	1	3	3	1	1	2	1
106	1	2	1	3	20	3	2	3	1	1	2	2	2	2	3	2	3	2	4	3	4	1	5	1	1	3	3	2	3	3	2	2	3	2	2	3	2	3	1	1	1	1	1
107	1	2	1	3	20	6	6	7	5	7	6	4	4	5	6	7	5	3	4	2	4	2	4	2	3	2	4	2	2	4	3	3	2	3	3	3	3	3	3	5	2	4	5
108	1	1	2	1	18	1	4	3	2	6	4	6	6	4	3	6	3	2	3	3	4	2	4	2	5	1	3	2	3	1	1	1	1	1	1	1	1	2	2	2	1	2	2
109	1	1	1	1	18	6	5	3	4	6	4	6	7	7	7	5	5	2	5	2	5	3	4	1	3	1	4	3	2	2	2	1	1	1	1	1	1	1	2	1	1	1	1
110	1	1	1	4	21	6	5	7	5	5	7	7	7	2	7	7	4	1	4	1	5	1	3	1	1	2	3	3	2	2	2	2	2	2	1	2	1	2	1	1	1	1	1
111	1	3	2	2	19	2	3	4	3	2	2	4	2	4	2	4	4	2	4	2	4	1	2	5	1	3	2	5	4	4	5	3	3	4	1	3	3	2	4	4	4	4	4
112	1	3	1	3	20	1	7	7	7	7	6	7	5	7	7	7	3	2	2	3	2	3	5	5	4	4	3	4	5	2	1	1	1	1	2	2	2	3	3	4	1	2	3
113	1	5	2	3	20	7	6	6	7	7	7	7	7	6	6	7	2	3	2	4	3	3	4	1	3	1	4	1	1	1	1	2	1	1	1	1	1	1	2	1	1	1	1
114	1	3	1	1	18	1	2	3	4	2	5	2	2	4	1	2	2	4	1	5	1	5	1	5	2	3	1	4	4	4	5	4	4	3	3	4	3	4	5	5	3	4	4
115	1	3	2	1	18	1	2	4	5	2	4	4	4	5	4	4	1	3	3	5	3	5	2	2	3	2	3	2	2	3	2	2	2	2	2	3	2	4	5	4	4	2	2
116	1	6	2	2	19	5	3	3	5	3	4	2	3	3	5	2	4	3	5	2	3	1	3	2	3	1	4	2	2	1	1	1	1	1	2	2	2	2	2	2	2	2	1
117	1	8	1	1	18	7	6	4	6	7	6	6	7	5	6	4	5	2	5	1	4	1	2	2	2	3	3	2	3	2	1	2	2	1	1	1	1	2	1	1	1	2	2
118	1	7	2	1	18	7	6	5	7	7	7	6	4	6	7	4	3	3	2	2	3	3	2	4	1	4	2	4	3	3	1	2	2	2	2	1	1	2	3	2	2	1	1
119	1	3	2	1	19	6	3	6	6	5	5	5	5	6	5	7	1	5	2	4	2	4	3	4	3	4	4	4	4	2	1	1	3	2	1	1	2	4	1	3	2	3	3
120	1	7	1	2	19	5	4	4	4	5	4	3	7	5	5	5	5	3	2	2	4	1	2	5	2	5	1	3	3	2	1	1	2	1	3	4	3	1	3	2	1	2	2
121	1	3	1	4	21	3	4	4	2	1	2	3	2	3	2	2	4	2	3	3	2	2	4	3	4	4	5	3	4	2	1	2	3	2	3	3	4	5	4	4	2	2	4
122	1	3	1	2	19	2	3	4	3	3	4	2	2	4	3	2	4	2	5	2	4	2	1	5	3	4	2	4	5	3	3	3	2	2	2	2	2	2	2	1	3	1	3
123	1	1	2	3	20	6	5	7	7	6	6	6	6	6	6	7	4	2	5	1	4	1	4	4	4	3	5	3	4	1	2	3	1	3	2	2	1	2	2	1	1	3	3
124	1	2	1	1	19	6	7	5	5	6	6	7	5	6	5	4	5	1	5	2	4	2	5	2	5	1	3	2	3	1	2	1	1	1	3	4	2	1	1	2	1	1	1
125	1	2	1	1	18	7	3	7	6	7	5	6	7	7	7	7	5	2	3	2	3	2	3	4	3	4	4	3	3	3	2	3	2	4	2	1	2	5	4	5	3	2	3
126	1	1	1	3	20	2	3	2	2	2	1	1	1	4	4	2	3	3	5	2	2	3	2	3	1	3	1	5	2	4	3	3	3	3	3	2	4	4	1	4	3	3	3
127	1	3	2	2	19	1	7	7	7	7	7	7	7	7	5	7	5	3	3	2	4	2	5	1	5	1	3	2	2	2	2	1	1	3	2	2	3	2	2	3	2	1	1
128	1	6	2	3	20	6	7	7	6	2	5	7	6	7	3	7	1	4	2	4	1	3	2	1	2	5	2	5	4	3	1	3	2	2	2	3	1	1	4	3	1	1	2
129	1	3	2	3	20	5	4	2	7	3	3	4	3	4	7	6	5	3	5	2	4	3	3	1	3	2	3	3	3	3	1	1	2	1	2	1	2	1	1	2	1	1	1
130	1	6	1	1	18	7	6	4	5	4	5	3	7	2	5	1	1	2	1	3	3	4	2	1	2	3	3	3	2	4	2	4	4	4	3	3	3	3	5	5	4	2	4
131	1	2	2	2	19	6	5	4	5	4	4	6	5	5	4	4	5	4	3	2	4	1	5	1	5	3	4	1	2	2	1	1	1	1	1	2	2	1	2	1	1	2	2
132	1	1	1	2	19	5	3	4	3	2	2	2	2	6	3	2	4	3	3	2	3	3	4	4	4	3	5	3	3	2	2	1	2	1	1	1	1	3	2	2	2	1	1
133	1	2	1	2	19	5	1	2	5	5	5	4	4	4	2	2	2	3	1	3	1	5	3	1	3	3	3	1	2	2	2	2	1	1	2	2	2	1	1	2	1	1	1
134	1	5	2	2	19	3	2	3	2	3	3	4	4	4	2	4	1	3	2	5	3	4	1	3	2	2	1	2	3	3	3	2	2	2	3	3	4	5	5	5	4	3	3
135	1	1	1	3	20	7	7	4	6	3	7	5	6	7	4	7	4	3	3	2	4	1	3	1	2	3	3	2	3	2	2	3	1	2	3	3	3	2	2	1	2	1	1
136	1	3	2	2	19	7	2	5	6	5	4	6	6	5	7	7	1	4	2	5	2	4	3	3	2	2	1	2	3	3	2	3	3	2	2	1	1	3	4	3	3	1	1
137	1	3	2	3	20	7	7	7	4	6	5	4	5	2	6	4	4	4	3	2	3	2	4	1	4	1	5	3	1	2	3	3	1	2	1	1	1	1	2	3	3	2	3
138	1	6	1	1	18	7	5	7	6	4	4	6	6	4	5	7	3	2	2	4	2	5	5	2	3	1	5	3	3	2	1	2	1	2	1	2	1	4	4	4	4	1	1
139	1	5	2	4	21	6	6	7	5	6	7	6	5	4	4	7	4	2	5	2	4	1	4	2	3	1	4	2	1	1	1	2	1	2	2	2	2	2	1	2	2	3	5
140	1	3	1	3	20	7	3	7	5	7	4	7	4	6	6	7	4	1	5	1	4	1	5	1	5	1	5	2	2	2	1	1	2	1	1	3	2	2	1	1	1	1	1
141	1	1	2	2	19	4	4	4	3	4	6	2	2	3	4	5	5	1	5	1	5	2	4	4	3	3	3	3	3	3	3	2	2	1	1	2	2	1	1	2	1	1	1
142	1	2	1	3	21	4	4	7	7	5	7	7	2	4	3	7	5	2	5	2	4	2	4	5	3	4	3	3	3	2	2	3	3	2	3	4	2	1	2	1	2	4	4
143	1	1	2	1	18	7	6	6	6	7	7	7	5	7	7	6	2	3	3	3	3	2	2	1	3	2	3	2	1	1	1	1	1	2	1	2	2	2	2	2	1	1	1
144	1	4	2	2	19	6	7	4	6	6	5	7	7	4	5	6	1	3	4	3	3	2	4	1	5	2	4	1	2	2	1	2	1	2	1	1	1	1	1	1	1	2	2
145	1	2	2	1	18	5	7	6	4	6	7	6	7	6	7	7	3	2	2	3	5	2	5	2	5	2	3	3	3	2	2	1	2	2	1	1	1	3	1	2	1	2	2
146	1	1	2	3	20	2	2	1	3	4	2	3	2	2	2	2	4	3	3	2	3	2	1	3	3	5	3	5	4	4	3	3	2	4	2	1	1	5	3	3	3	3	4
147	1	1	2	2	19	3	4	6	3	5	5	6	4	6	6	4	4	1	4	1	5	1	5	1	5	2	3	2	2	2	3	3	3	3	2	2	2	3	4	1	2	2	3
148	1	6	1	1	18	7	4	4	6	7	5	3	7	4	7	4	3	5	2	5	4	5	2	3	3	2	2	2	3	1	1	2	1	1	3	5	4	1	1	2	2	2	4
149	1	8	1	2	19	4	4	4	3	5	5	6	4	3	1	4	4	1	3	2	4	1	3	5	2	5	2	3	5	4	5	5	3	5	3	3	3	5	4	4	3	5	3
150	1	2	1	1	18	7	7	6	7	5	4	6	5	7	4	7	5	2	4	2	4	2	2	2	2	3	3	3	3	4	2	3	3	1	2	2	2	4	4	5	3	1	1
151	1	6	2	1	18	7	7	5	5	5	6	4	5	7	6	7	5	2	5	2	4	3	2	1	3	3	2	3	3	1	1	2	3	1	2	3	2	3	4	3	2	2	2
152	1	4	2	1	18	5	3	2	2	3	3	1	3	4	4	2	5	1	3	2	4	2	5	5	3	4	4	4	3	4	3	4	2	4	3	5	3	3	4	4	2	2	2
153	1	4	2	2	19	6	7	7	6	6	6	4	6	7	7	5	5	2	3	3	2	4	5	2	3	1	4	1	1	3	3	3	2	2	5	5	5	5	3	3	4	2	3
154	1	1	1	2	19	6	3	7	7	7	6	4	7	5	6	5	4	3	2	3	3	3	5	2	4	1	3	1	1	2	2	2	1	1	1	1	1	1	2	2	1	2	2
155	1	3	2	3	20	4	4	4	6	2	4	5	2	2	5	5	2	3	1	4	3	4	1	5	3	3	3	4	3	3	2	3	2	2	2	3	3	4	2	3	2	2	5
156	1	5	2	4	21	4	3	5	4	4	4	7	6	5	2	4	1	5	2	5	4	5	3	5	3	3	4	4	4	3	1	3	3	3	2	2	1	4	2	3	3	3	2
157	1	1	2	2	19	7	7	6	7	6	6	7	2	5	7	7	4	3	4	2	4	1	4	2	5	2	4	2	1	3	1	3	3	1	2	3	3	2	3	3	2	3	2
158	1	2	1	3	20	4	3	2	6	3	3	4	1	4	4	4	5	2	2	3	4	2	5	1	3	3	3	2	2	4	3	3	3	2	3	3	3	4	4	5	5	1	1
159	1	1	2	2	19	7	7	6	5	7	4	6	5	5	6	4	5	2	5	2	5	2	4	1	4	2	3	1	1	2	1	2	2	1	2	1	1	3	3	4	2	2	4
160	1	7	2	3	20	7	4	4	6	6	5	5	4	3	6	7	5	3	5	1	4	1	5	1	5	2	5	1	2	2	1	1	1	1	1	1	1	1	2	1	1	1	1
161	1	8	2	1	18	2	3	4	3	3	3	2	3	2	2	4	1	5	2	4	1	4	2	5	1	4	1	5	5	2	2	2	1	3	1	2	1	2	4	3	2	3	4
162	1	6	1	2	19	4	2	2	3	4	3	2	1	6	2	2	5	3	4	1	4	1	2	5	1	3	2	4	4	1	1	1	1	2	2	2	3	4	3	3	3	3	2
163	1	6	2	4	21	5	3	2	3	3	4	4	4	4	5	3	3	2	2	3	3	5	4	5	4	3	5	3	3	2	1	2	2	2	2	1	2	5	5	4	3	3	4
164	1	4	2	1	18	4	2	3	3	3	1	4	4	2	4	1	4	3	4	2	4	2	5	3	5	2	3	2	3	2	3	3	1	2	1	2	2	3	1	3	1	2	2
165	1	3	2	3	20	6	7	7	7	6	4	7	5	7	6	4	4	2	4	1	3	2	5	2	3	3	4	3	2	3	1	2	2	2	3	2	2	1	3	1	1	1	1
166	1	2	1	1	18	2	3	3	5	5	5	4	2	4	3	5	2	4	2	5	2	3	2	4	1	5	1	5	5	4	5	5	5	2	2	2	1	3	3	5	3	1	2
167	1	5	2	1	18	4	3	2	2	2	1	4	2	2	5	7	1	3	2	3	3	2	1	3	3	5	3	4	5	4	4	3	3	3	2	4	4	2	3	3	3	3	2
168	1	6	2	1	18	7	7	6	7	5	7	6	4	7	7	7	2	1	1	4	2	3	2	3	1	3	3	4	3	3	2	2	2	2	1	2	2	3	3	3	2	2	3
169	1	4	1	2	19	7	7	4	5	6	4	7	7	6	6	6	1	3	2	4	3	4	4	2	4	1	5	1	3	3	4	5	3	3	4	3	2	3	5	5	4	1	3
170	1	7	2	1	18	6	7	5	3	7	4	3	4	2	5	5	4	1	3	1	4	2	5	1	4	3	4	3	3	2	1	1	1	1	3	4	3	2	1	1	1	2	3
171	1	1	2	2	20	5	4	4	6	5	4	3	5	6	5	4	3	4	1	4	3	3	2	3	1	5	3	5	4	3	3	3	3	3	2	2	2	3	2	1	3	1	3
172	1	1	1	3	20	5	5	4	4	2	4	5	7	5	6	2	4	2	3	2	3	2	3	4	3	4	1	3	4	4	3	4	3	4	2	2	3	4	4	5	4	5	4
173	1	3	2	3	20	7	7	6	7	6	6	6	7	5	7	7	5	2	3	2	5	1	1	1	3	3	3	3	3	2	1	1	2	1	1	1	1	1	1	2	1	1	1
174	1	5	2	2	19	6	7	6	7	3	5	7	5	7	7	6	5	1	3	1	3	2	3	2	3	2	3	1	2	2	1	1	1	3	1	2	1	1	3	3	2	1	1
175	1	3	2	4	21	1	7	6	7	7	6	7	7	7	7	6	3	3	4	3	4	2	3	2	2	2	1	3	3	3	3	3	2	3	3	4	3	4	5	4	3	2	1
176	1	2	2	1	18	1	3	7	4	3	3	4	1	3	2	4	2	2	1	3	3	3	5	5	3	3	3	3	5	4	2	3	5	5	4	4	4	5	4	5	3	3	5
177	1	1	2	2	19	7	4	2	7	6	4	7	4	6	7	6	4	4	3	3	2	1	3	4	2	3	1	3	4	1	1	1	1	2	1	1	1	1	2	2	2	3	3
178	1	2	2	3	20	3	4	3	4	3	2	2	4	2	2	3	1	4	2	5	3	3	3	5	3	3	1	5	5	5	3	4	3	5	1	2	2	4	2	4	2	2	1
179	1	2	2	2	19	4	7	5	5	7	7	5	6	7	7	6	3	2	5	2	4	2	5	1	5	1	4	2	1	3	2	2	4	1	4	5	3	1	1	2	1	4	5
180	1	2	1	2	19	6	4	4	3	4	2	3	2	4	4	3	2	2	3	2	3	5	2	3	3	4	3	4	3	3	2	3	1	3	3	5	4	3	4	5	2	2	5
181	1	3	2	2	19	4	3	4	5	2	2	3	1	5	6	4	3	3	4	2	4	3	2	4	2	4	1	5	5	3	2	3	3	2	1	1	1	2	4	3	2	2	3
182	1	1	1	4	21	4	7	3	4	2	5	4	3	6	6	4	2	2	1	3	2	3	2	3	1	5	3	4	3	2	1	1	2	1	2	3	1	2	4	3	1	1	2
183	1	7	1	1	18	4	5	4	3	4	5	4	6	5	6	6	5	2	5	1	3	2	2	4	3	5	1	3	4	2	1	1	2	1	1	1	2	3	1	2	2	1	2
184	1	2	2	1	18	4	4	4	5	4	2	5	4	4	6	5	5	1	5	2	3	3	2	5	2	4	1	3	5	4	3	3	3	3	5	3	4	2	1	2	2	3	5
185	1	6	1	3	20	6	7	3	5	6	7	7	6	3	5	7	3	5	3	3	3	3	3	5	3	4	3	3	5	1	1	1	1	1	1	3	2	3	3	4	3	3	4
186	1	8	2	3	20	4	4	2	3	2	3	1	5	1	2	4	1	4	1	5	3	5	1	5	1	5	2	4	5	4	4	2	2	2	2	3	3	3	2	2	2	3	4
187	1	2	2	3	20	5	4	5	6	4	4	7	4	6	4	7	4	2	3	3	3	4	3	4	3	5	1	5	4	2	2	2	2	1	2	2	1	1	1	2	1	1	2
188	1	7	1	1	18	7	7	4	5	4	3	2	4	2	2	5	3	4	1	5	3	3	1	4	1	4	2	5	4	3	3	3	3	4	3	3	3	3	3	3	3	1	2
189	1	7	2	1	18	7	6	6	7	6	5	6	6	7	7	6	5	2	3	2	3	1	3	1	3	1	2	2	1	1	1	1	1	2	1	1	2	2	2	2	2	1	3
190	1	1	2	4	21	4	4	4	4	6	3	3	4	3	5	6	3	2	2	2	3	3	2	5	3	5	2	4	5	3	2	1	2	2	1	2	2	2	3	2	2	1	3
191	1	3	1	4	21	5	7	2	6	6	4	4	4	3	4	4	1	4	1	4	2	2	4	2	3	2	5	2	2	3	3	3	3	4	3	2	3	2	1	2	2	2	3
192	1	2	1	2	19	6	6	6	6	6	6	5	7	7	6	3	4	2	4	2	4	2	5	1	3	1	5	2	1	1	1	2	1	1	1	2	2	1	1	1	1	1	1
193	1	2	2	3	20	7	7	7	6	4	7	5	6	4	6	6	5	1	5	2	4	1	4	2	5	1	5	1	1	1	1	1	1	1	1	1	2	2	2	2	1	3	2
194	1	3	2	4	21	7	4	7	7	2	5	5	7	7	7	5	4	1	3	2	3	1	5	1	4	1	3	1	2	4	3	4	2	5	2	1	2	1	1	2	1	1	3
195	1	2	1	1	18	3	2	6	6	7	7	4	5	7	5	4	5	2	4	2	4	2	5	1	5	2	4	2	2	1	1	1	1	1	1	2	1	2	2	1	1	1	1
196	1	3	1	2	19	5	4	4	6	5	5	5	3	6	6	4	3	3	3	2	4	2	3	3	1	3	2	3	2	2	1	2	3	2	2	4	3	2	3	3	2	1	3
197	1	1	1	4	21	4	5	7	1	3	6	3	4	5	3	3	2	2	3	5	3	3	1	3	3	4	1	5	5	2	2	1	2	2	3	4	2	5	4	5	4	4	3
198	1	5	1	1	18	4	4	3	7	5	4	4	5	6	5	4	2	2	2	3	1	3	1	2	3	3	2	3	3	1	1	2	3	1	1	2	3	1	1	2	1	1	1
199	1	2	1	4	21	6	6	5	4	4	6	6	5	6	3	5	5	1	4	2	4	3	3	4	3	3	1	4	5	2	1	1	1	1	1	1	1	3	2	3	2	2	2
200	1	4	2	2	19	6	5	7	5	6	7	5	4	7	4	6	4	5	2	2	4	3	4	2	3	3	5	2	3	2	1	1	1	1	1	1	2	1	2	2	2	1	1
201	1	3	2	2	19	6	6	7	4	5	4	5	5	6	4	3	2	5	3	3	3	2	5	2	5	2	3	2	3	2	2	1	1	3	1	2	2	3	2	2	2	2	2
202	1	7	1	3	20	5	3	2	3	2	4	2	2	3	2	2	2	3	2	5	3	3	2	5	2	5	2	5	5	2	1	1	1	1	2	1	2	5	5	3	3	4	4
203	1	2	2	2	19	6	6	3	7	6	2	5	6	6	4	4	1	4	2	3	2	5	5	4	4	3	4	3	4	2	3	2	2	3	3	4	4	3	4	2	2	4	4
204	1	2	1	1	18	6	6	5	7	5	7	6	5	6	6	5	2	3	2	2	3	2	3	4	3	3	1	5	4	3	2	3	2	3	3	2	1	3	3	2	2	3	5
205	1	4	2	1	18	6	6	5	6	4	5	4	6	2	7	7	5	1	3	1	3	2	2	5	2	5	2	3	4	3	2	2	1	2	1	1	1	2	1	2	1	1	2
206	1	2	2	2	19	7	7	7	7	7	7	7	7	3	6	4	4	1	5	2	4	2	5	2	5	1	4	2	1	1	1	1	1	1	1	1	2	1	1	1	1	1	1
207	1	6	2	1	17	1	3	2	1	3	2	2	3	1	3	2	4	5	3	4	4	3	5	4	5	3	3	4	4	3	2	3	2	4	3	5	3	4	4	5	3	3	4
208	1	4	2	3	20	4	3	2	3	5	4	4	2	2	3	2	2	3	3	3	3	4	2	4	2	5	2	5	4	4	4	3	3	1	2	3	4	3	2	4	3	1	3
209	1	1	2	1	18	6	5	5	5	6	6	6	5	4	7	4	5	2	4	1	4	1	4	1	5	1	3	1	1	3	3	2	3	3	1	1	1	2	1	3	2	1	2
210	1	6	2	3	20	6	6	5	7	7	6	3	2	4	7	3	3	3	3	3	4	5	1	5	2	4	3	5	5	2	1	1	2	1	2	3	2	4	3	3	2	3	3
211	1	5	1	1	18	4	3	7	4	6	2	2	2	4	3	3	3	3	2	3	1	3	1	5	3	5	2	5	4	4	4	5	3	4	4	3	3	5	4	5	5	5	5
212	1	7	2	3	20	5	7	5	7	4	2	5	6	5	3	7	5	2	5	2	4	2	3	3	3	5	2	3	4	3	3	3	2	3	3	3	3	2	3	3	3	2	3
213	1	3	2	3	20	5	4	3	7	3	4	4	3	6	6	2	1	4	2	3	4	4	1	5	2	3	1	5	5	3	3	4	3	3	3	5	4	4	5	5	4	3	5
214	1	2	2	1	18	5	6	4	1	4	4	5	4	4	7	3	3	3	3	3	5	3	5	2	4	1	3	1	2	3	3	3	2	3	2	2	1	1	3	3	1	3	3
215	1	2	1	2	19	2	4	4	5	1	2	3	2	2	3	4	1	4	2	5	1	4	3	5	1	3	3	3	3	4	3	4	2	3	3	5	5	5	4	5	4	5	4
216	1	5	2	4	21	1	4	2	5	3	4	4	5	2	3	3	1	4	1	5	1	2	1	4	2	5	2	4	5	3	2	3	3	1	5	3	2	4	3	3	3	1	1
217	1	4	2	1	18	6	5	4	5	7	3	4	4	4	5	6	1	4	2	4	1	2	1	4	1	4	2	4	5	2	1	2	1	1	2	3	2	4	3	3	3	3	5
218	1	1	1	3	20	2	1	2	3	5	4	4	6	4	4	5	5	2	5	2	5	1	2	5	1	3	2	5	4	3	1	2	2	2	5	3	4	4	4	5	3	5	5
219	1	5	2	1	18	4	3	4	4	4	4	4	3	4	4	4	5	2	2	2	3	3	1	4	2	5	2	4	5	2	3	3	2	3	3	4	3	5	5	3	3	3	3
220	1	2	1	2	19	4	4	4	6	6	3	4	4	2	5	3	4	2	3	2	4	3	3	3	2	2	3	2	1	4	3	3	3	3	2	3	2	1	1	2	1	1	2
221	1	5	1	2	19	6	7	7	7	5	6	7	7	4	6	6	1	4	3	4	2	3	2	4	3	3	3	3	3	4	3	3	3	4	5	5	5	5	4	4	4	3	4
222	1	3	1	2	19	5	6	4	5	7	7	7	5	7	6	7	1	3	3	3	1	4	4	1	4	2	4	2	3	3	3	3	1	3	3	3	3	2	2	3	1	1	2
223	1	5	1	2	19	4	6	7	4	6	3	6	5	7	3	6	4	2	3	3	2	2	4	5	3	4	3	3	3	1	1	1	1	2	1	1	1	1	3	3	2	2	2
224	1	7	1	3	20	1	4	1	5	2	1	3	2	2	2	4	3	2	2	3	2	5	1	4	2	3	2	4	3	5	5	4	4	5	3	3	3	4	5	5	3	2	2
225	1	4	2	1	18	4	5	4	2	4	2	6	2	6	2	4	3	3	2	3	3	2	1	5	2	5	2	4	5	3	3	4	3	3	1	1	1	1	2	2	1	1	2
226	1	3	2	1	18	4	3	5	4	2	4	6	3	6	3	4	4	3	3	2	4	3	4	5	3	5	5	4	3	3	2	3	3	2	1	2	3	5	5	4	3	2	5
227	1	1	2	3	21	5	5	6	7	6	4	6	7	7	5	6	4	1	3	1	4	2	4	2	3	2	4	1	1	2	1	1	1	1	1	3	1	1	1	1	1	1	1
228	1	2	1	1	18	6	5	4	7	6	7	5	7	6	5	7	4	3	3	3	4	2	5	1	4	2	5	2	1	1	1	2	1	1	1	1	2	1	2	1	1	1	1
229	1	2	2	2	19	1	4	2	4	4	4	1	4	1	4	3	3	3	2	4	2	4	1	4	1	5	3	5	3	4	4	3	1	2	3	4	4	3	4	4	2	2	4
230	1	5	2	2	19	6	4	6	7	6	7	6	6	7	6	7	3	2	2	3	4	3	3	2	3	1	3	1	1	3	1	3	2	2	1	1	1	3	4	2	3	2	3
231	1	3	2	3	20	5	4	5	2	4	4	7	2	6	5	3	1	3	2	4	4	3	2	5	1	4	2	5	4	4	3	2	3	3	2	1	2	4	4	4	3	2	3
232	1	4	1	4	21	7	7	4	7	6	5	7	5	6	5	4	4	1	5	2	4	2	2	1	1	2	3	3	3	3	2	3	2	1	1	1	1	4	2	2	2	3	4
233	1	4	2	3	20	2	2	5	2	2	3	2	2	2	2	4	3	3	3	3	1	4	1	5	1	3	2	4	5	2	2	2	1	3	3	3	2	1	4	4	2	3	2
234	1	1	1	2	19	7	5	5	7	7	6	4	6	5	7	6	2	2	3	3	3	3	4	2	4	1	5	1	1	1	1	1	1	1	3	1	3	1	1	1	1	1	2
235	1	8	1	3	20	1	3	3	2	3	4	4	2	3	3	4	2	3	2	4	3	3	3	3	2	3	3	4	3	3	1	3	3	3	4	5	4	3	3	2	2	3	4
236	1	4	1	3	20	7	7	7	7	4	4	5	6	4	5	6	4	2	3	4	5	3	2	5	3	5	3	3	4	3	4	3	2	3	2	2	2	4	4	5	3	3	5
237	1	2	1	1	18	6	6	5	3	3	7	5	4	7	6	7	2	2	3	2	3	5	2	2	3	2	3	2	2	2	2	1	1	1	3	3	3	2	3	3	3	2	3
238	1	7	2	2	19	5	6	2	4	5	3	4	4	3	2	2	2	3	2	4	3	3	1	5	2	4	1	4	5	5	4	4	3	2	3	5	4	5	5	3	2	4	3
239	1	2	1	2	19	1	3	4	4	1	3	3	2	2	2	2	3	2	3	2	2	2	1	4	2	5	2	4	5	2	2	2	1	1	2	3	3	5	5	5	3	1	4
240	1	1	1	2	19	4	3	3	4	2	4	2	4	5	4	1	4	3	3	3	4	2	3	4	1	4	2	3	3	4	3	5	3	4	3	3	2	4	3	2	2	3	3
241	1	1	1	4	21	4	7	4	4	3	3	3	4	3	3	5	2	4	2	5	4	3	1	5	3	4	3	4	5	3	2	3	3	3	2	4	3	4	5	3	3	3	2
242	1	4	2	3	21	5	6	4	6	4	5	4	3	4	6	2	4	1	4	1	4	1	5	1	4	2	5	3	1	2	1	2	3	2	2	3	2	3	2	3	2	1	2
243	1	6	1	4	21	5	7	4	5	7	6	6	5	5	5	4	1	4	1	4	3	5	2	3	2	3	2	4	4	2	1	2	3	1	2	3	1	4	3	5	3	2	4
244	1	3	1	1	18	5	4	5	5	4	3	7	4	5	3	6	1	2	3	3	2	3	3	3	1	4	2	5	5	2	2	2	3	2	1	3	2	3	1	1	1	1	3
245	1	3	1	1	18	6	4	6	3	6	5	5	5	7	4	6	5	1	4	2	4	1	4	1	5	2	3	1	1	3	3	2	3	1	1	1	1	1	3	1	2	1	2
246	1	2	2	1	18	1	5	3	6	4	2	4	2	2	4	4	2	3	2	4	3	4	3	3	3	5	2	3	5	3	1	3	3	2	3	4	3	2	1	2	1	4	4
247	1	4	2	1	18	5	4	5	3	3	3	5	5	5	3	3	5	2	3	2	5	3	5	3	5	2	3	2	3	1	2	2	1	1	3	4	4	1	1	1	2	1	1
248	1	1	2	1	18	5	2	7	2	4	2	2	4	1	4	2	4	3	3	3	4	3	4	1	5	1	3	1	3	4	2	3	2	3	1	3	2	2	1	3	1	2	1
249	1	3	2	1	18	6	7	3	7	6	6	7	7	6	3	2	4	1	4	2	5	1	5	2	5	3	3	2	3	2	1	1	1	1	3	3	3	2	1	3	1	2	1
250	1	1	2	4	21	5	1	2	3	4	4	4	3	6	5	2	1	4	3	2	5	3	3	3	1	4	1	3	2	3	2	3	2	3	2	3	2	4	2	2	2	2	2
251	1	1	1	1	18	5	5	7	1	6	5	3	6	5	4	2	1	3	3	3	4	2	3	1	3	3	2	3	3	2	1	3	2	2	3	3	3	1	1	3	1	1	2
252	1	1	1	3	20	6	4	2	2	6	5	6	5	3	4	5	5	2	5	1	4	1	5	2	5	2	4	1	2	2	3	2	2	1	2	2	1	4	3	3	3	1	1
253	1	2	2	2	19	6	4	3	4	6	5	5	6	6	5	4	5	2	5	2	4	3	5	1	5	3	4	1	1	1	1	1	1	1	2	3	2	5	3	3	2	2	3
254	1	3	2	2	19	5	2	3	4	5	2	3	7	4	2	4	1	3	4	3	3	3	5	2	3	1	3	2	3	3	2	2	3	3	3	4	5	5	4	4	3	4	5
255	1	3	2	2	19	4	3	5	6	4	4	7	3	4	4	7	4	3	3	4	4	2	5	2	5	2	3	2	3	4	2	3	3	4	3	5	3	1	3	1	2	1	4
256	1	1	1	2	19	4	4	6	4	3	5	6	5	6	2	3	2	3	1	3	2	4	3	4	3	4	3	3	3	1	3	3	1	2	1	1	1	1	2	1	2	1	2
257	1	2	1	4	21	4	5	2	2	2	2	2	4	4	2	2	2	3	2	3	3	5	4	3	5	2	3	2	3	3	3	3	2	2	1	2	1	4	5	4	4	2	2
258	1	1	2	3	20	5	4	1	2	4	5	4	6	2	2	6	2	2	2	3	1	2	3	3	3	3	4	4	3	2	3	3	2	1	1	3	2	2	2	3	1	1	3
259	1	1	1	2	19	7	6	6	7	7	4	6	6	7	7	6	5	1	3	2	5	2	5	1	4	1	4	3	1	2	2	1	2	2	1	1	2	1	1	1	2	2	1
260	1	1	1	1	18	4	4	4	4	2	1	3	5	5	3	2	2	5	2	4	1	3	3	4	1	5	1	4	3	2	2	2	1	1	2	2	3	3	3	2	2	3	4
261	1	3	1	1	18	2	3	2	3	3	2	1	5	2	3	2	3	3	2	5	4	4	1	3	1	3	3	5	4	3	4	2	2	1	3	3	3	4	3	3	1	2	3
262	1	1	2	2	19	6	5	4	4	3	5	6	5	4	4	7	2	3	2	4	4	4	3	5	3	3	4	3	4	3	3	3	3	2	3	2	3	4	3	3	4	1	3
263	1	2	1	3	20	3	2	4	5	3	5	5	4	3	4	4	1	3	1	5	4	5	1	5	3	4	3	5	5	5	3	4	5	4	3	4	3	4	2	4	3	3	4
264	1	7	2	1	18	5	2	3	1	4	1	1	4	3	3	2	5	1	3	2	4	3	3	5	1	5	3	3	4	4	2	3	4	5	3	3	3	5	4	5	4	2	3
265	1	7	2	3	20	6	6	4	5	6	4	1	6	5	7	4	3	1	4	3	4	3	1	5	1	4	2	4	3	3	3	2	3	1	3	3	4	2	2	3	1	3	4
266	1	2	1	3	20	7	4	6	7	5	7	5	6	6	5	7	5	2	5	1	4	1	1	3	3	3	3	3	3	3	3	3	3	4	3	3	3	3	4	2	2	3	5
267	1	3	2	3	20	6	7	7	5	6	4	6	5	5	5	5	2	1	5	3	2	3	3	1	2	2	2	2	1	3	3	2	3	3	2	2	2	2	1	2	1	3	3
268	1	3	2	1	18	1	4	2	4	1	2	2	3	2	2	1	1	5	2	4	4	5	2	5	2	4	1	5	5	4	2	4	4	3	4	3	3	4	2	3	3	1	3
269	1	7	1	4	21	6	5	7	7	7	7	7	5	6	7	7	5	2	5	2	3	2	5	2	4	2	5	3	2	2	3	2	1	2	1	1	1	1	2	1	1	1	1
270	1	8	2	1	18	6	5	7	5	4	4	5	7	6	7	7	5	3	4	3	4	2	4	4	3	3	3	3	3	2	2	1	1	1	1	1	1	4	3	1	1	1	1
271	1	5	1	3	19	4	7	1	5	4	7	4	4	3	5	3	1	3	2	4	1	5	3	4	2	5	1	4	4	5	5	4	3	3	3	3	3	4	4	5	3	3	4
272	1	6	2	1	18	5	7	5	4	4	4	6	4	4	2	3	4	1	2	3	5	3	1	5	3	4	1	3	4	3	4	2	1	3	3	3	3	3	3	4	2	3	3
273	1	2	2	2	19	6	4	3	2	4	2	7	4	4	4	4	4	2	3	2	5	2	4	1	5	3	5	2	3	4	5	3	2	2	1	1	1	3	2	2	2	1	1
274	1	2	1	2	19	3	3	4	4	4	3	1	4	5	5	3	3	3	1	3	2	4	1	4	1	5	2	5	5	4	3	4	3	4	5	5	5	4	4	5	3	5	5
275	1	6	2	3	20	6	2	2	4	4	5	1	4	2	3	2	5	2	3	2	4	1	2	5	3	3	3	4	3	3	3	5	1	3	3	3	3	4	4	5	3	5	4
276	1	5	1	2	19	2	2	2	2	2	3	1	1	1	3	3	3	5	2	3	1	3	2	5	1	5	2	4	5	3	2	3	3	5	2	2	3	1	2	3	1	3	5
277	1	6	1	4	21	6	4	6	5	6	4	5	4	6	3	5	3	3	3	2	5	2	5	1	4	3	3	1	3	1	1	1	1	1	1	2	1	3	2	4	2	2	3
278	1	8	1	1	18	7	2	4	5	6	5	7	6	3	7	6	5	2	3	2	4	1	2	5	1	3	2	4	3	2	1	1	1	1	2	1	1	1	2	1	1	3	5
279	1	2	2	1	18	3	2	3	3	3	1	4	3	5	2	4	4	2	2	4	2	2	2	5	3	5	1	3	3	2	1	2	1	2	2	3	3	3	3	3	2	1	4
280	1	1	2	1	18	7	5	6	7	6	7	7	7	5	3	7	1	3	1	3	2	4	5	1	5	2	3	1	1	1	1	1	2	1	2	1	1	1	1	1	1	1	2
281	1	1	2	1	18	5	6	5	4	6	5	4	5	6	5	6	3	3	3	3	4	3	2	2	3	2	1	2	3	4	3	3	3	3	4	4	4	4	3	3	3	3	5
282	1	4	1	2	19	7	4	6	3	7	6	4	7	6	7	7	4	3	5	3	4	3	3	1	3	1	4	3	3	3	1	2	1	2	2	1	1	2	1	2	1	1	2
283	1	1	1	3	20	6	6	5	7	7	7	4	7	5	4	7	5	2	4	1	4	2	5	2	3	3	4	3	3	2	3	2	1	2	1	2	2	2	1	1	1	1	2
284	1	2	2	3	20	3	2	2	4	3	2	2	4	4	4	3	2	3	3	3	3	3	1	2	3	2	3	1	3	5	3	3	3	3	4	4	5	5	5	3	3	3	2
285	1	5	2	1	18	5	2	2	3	4	4	6	5	2	5	4	2	3	2	2	3	4	3	5	1	3	1	4	4	4	3	4	2	5	3	5	4	5	5	3	3	4	5
286	1	8	2	1	19	4	6	2	3	5	3	5	2	6	7	2	4	4	2	3	4	2	3	4	1	3	3	3	4	3	3	3	2	3	3	3	3	4	3	4	3	4	4
287	1	6	1	2	19	5	4	4	4	5	2	4	3	2	4	5	2	5	2	5	2	3	2	3	2	5	1	5	5	5	3	3	3	3	3	5	5	3	3	4	4	3	4
288	1	1	1	4	21	7	7	4	5	6	6	7	7	7	6	6	2	2	3	4	3	3	2	2	3	1	1	1	1	4	5	4	2	3	3	3	2	4	4	3	3	3	3
289	1	1	1	3	20	4	3	3	3	5	3	3	2	4	4	4	2	4	2	3	1	4	2	4	1	4	2	5	5	4	3	3	3	2	5	4	3	5	2	3	2	2	3
290	1	4	1	1	18	6	5	5	7	6	6	5	3	6	6	6	1	5	2	3	4	3	4	2	5	1	4	3	2	4	3	4	3	4	3	3	4	4	4	4	4	1	4
291	1	5	2	1	18	7	6	6	6	4	7	6	7	4	7	4	4	2	3	1	4	1	3	4	3	4	3	4	5	4	2	3	1	3	2	2	2	2	3	1	1	2	3
292	1	2	1	2	19	7	7	6	3	5	6	5	5	5	4	4	4	2	2	2	4	2	5	3	5	5	3	3	4	3	3	3	3	3	1	1	1	4	1	4	3	2	3
293	1	2	2	4	21	6	6	6	4	6	5	7	4	6	5	5	5	1	4	2	5	2	3	3	1	4	3	4	3	3	5	4	3	1	4	5	3	3	5	5	2	2	3
294	1	5	2	4	21	5	4	4	5	5	6	3	7	2	7	4	5	3	4	2	3	2	3	5	1	3	3	3	4	3	5	3	1	4	2	3	2	3	2	3	2	1	2
295	1	2	2	2	19	5	4	2	4	4	5	6	4	2	4	4	5	2	4	2	5	2	2	5	1	3	3	3	3	1	2	2	1	1	3	4	3	4	5	4	4	1	2
296	1	2	2	1	18	7	4	4	6	4	5	7	6	6	7	4	1	5	3	4	2	3	2	1	3	1	1	3	2	4	3	3	3	3	3	2	2	5	4	3	3	3	3
297	1	3	2	3	20	4	3	5	1	4	3	4	6	5	4	2	4	3	5	2	4	3	4	4	4	5	3	3	5	3	4	4	1	1	1	1	2	2	1	4	2	2	2
298	1	1	2	1	18	5	7	4	5	6	5	7	5	5	2	7	4	3	4	1	5	1	3	2	2	3	3	3	3	2	3	3	2	4	1	1	1	3	1	1	1	2	1
299	1	2	2	1	18	7	6	7	7	7	6	7	7	7	6	6	4	5	3	3	4	2	1	4	3	3	3	3	3	3	3	3	2	1	1	1	1	5	4	4	3	2	3
300	1	1	2	2	19	6	5	6	4	5	7	4	4	4	5	5	4	3	1	3	3	3	2	3	2	3	3	5	3	3	3	3	3	2	3	4	4	1	2	3	1	2	3
301	1	8	1	4	21	5	2	3	2	3	3	4	4	2	4	4	4	5	1	2	3	3	2	3	2	3	1	4	3	5	3	3	3	3	5	4	3	4	4	4	2	5	5
302	1	1	2	4	21	2	1	4	3	2	5	3	4	2	1	4	4	4	2	2	4	2	3	1	3	3	1	2	2	4	4	3	1	3	3	3	3	4	3	3	3	5	3
303	1	3	2	1	18	3	4	6	5	3	3	6	3	4	5	5	2	3	3	5	3	3	5	4	3	4	4	5	4	2	2	1	1	2	1	2	2	3	2	1	1	2	3
304	1	5	2	3	20	5	5	7	7	4	6	6	4	3	7	5	3	4	3	3	2	4	4	3	3	3	5	5	3	5	4	4	2	3	1	2	3	2	2	4	2	4	4
305	1	5	2	3	20	5	4	3	7	3	1	2	5	4	5	5	5	1	5	1	4	1	4	2	5	1	5	1	2	2	1	2	1	2	1	2	1	1	1	1	1	1	1
306	1	6	2	2	19	2	1	2	5	4	4	4	6	4	3	2	3	3	3	2	3	2	1	5	3	5	3	4	5	3	3	2	2	2	4	5	3	1	3	3	2	2	2
307	1	5	1	4	21	3	6	6	7	2	5	5	4	4	2	1	5	1	3	2	4	2	5	5	3	3	4	4	5	3	3	3	2	3	1	2	2	4	4	3	3	2	1
308	1	8	1	4	21	7	2	7	5	7	5	5	4	5	4	5	2	2	3	3	1	3	5	1	4	2	5	2	3	2	2	1	1	1	2	2	2	1	2	3	2	2	3
309	1	1	2	1	18	5	6	6	7	7	4	4	7	6	6	5	5	2	4	2	5	2	4	2	3	1	3	3	1	1	1	1	2	1	2	2	1	1	3	1	1	1	1
310	1	3	2	3	20	7	7	7	7	7	4	6	7	7	7	7	3	1	3	2	4	2	4	2	4	1	5	3	1	1	1	2	2	1	1	1	1	1	1	1	1	1	2
311	1	4	2	2	19	7	4	7	7	5	5	7	7	7	7	7	1	4	1	4	2	3	3	4	3	4	1	4	5	3	4	4	2	4	2	5	3	5	5	2	5	2	5
312	1	4	1	4	21	4	5	4	4	4	4	4	7	3	4	3	2	4	3	4	1	3	4	1	4	2	3	2	1	2	3	2	2	1	2	4	3	5	4	4	2	3	3
313	1	4	2	1	18	7	3	3	6	7	5	4	7	6	5	6	4	3	5	1	4	1	3	4	2	3	3	5	3	4	4	5	3	3	2	3	3	2	4	2	1	2	2
314	1	4	1	1	18	2	3	1	1	3	2	2	4	2	3	1	3	3	2	5	2	2	2	1	3	3	2	3	3	3	3	3	3	3	2	3	2	4	5	3	4	3	3
315	1	6	2	2	19	7	5	5	7	6	4	7	7	7	4	5	2	3	2	2	2	4	3	1	2	3	3	2	3	3	3	3	3	2	1	1	2	4	4	3	3	5	4
316	1	5	1	3	20	4	4	3	4	3	2	2	4	3	4	2	3	2	3	2	3	3	5	1	4	2	3	3	3	4	3	3	2	3	4	4	4	4	4	5	4	2	3
317	1	7	2	4	21	5	3	5	4	4	2	2	4	3	3	3	3	3	3	3	3	3	4	3	4	5	4	3	4	3	3	3	3	3	5	5	3	4	4	3	2	2	3
318	1	2	2	4	21	5	5	7	4	4	6	6	4	6	4	5	3	3	3	3	2	3	5	3	5	2	4	2	2	2	1	1	3	3	4	4	2	4	3	4	3	3	3
319	1	6	2	3	20	6	4	2	7	4	7	6	2	4	2	4	4	1	4	1	4	1	4	4	5	4	3	4	5	2	2	2	2	1	2	2	3	1	2	1	1	1	1
320	1	1	2	3	20	3	1	4	2	4	2	4	3	2	3	2	3	2	3	3	3	3	1	5	2	5	2	4	4	3	3	2	1	2	1	1	1	5	4	3	3	2	3
321	1	6	1	4	21	7	6	4	7	6	6	7	5	5	2	7	4	4	4	2	5	2	3	5	2	5	2	3	4	1	1	2	2	2	2	1	1	1	2	3	1	3	3
322	1	3	2	4	21	6	2	5	7	4	6	7	7	7	6	6	5	2	3	3	5	3	4	2	4	3	5	1	4	4	3	3	3	4	3	4	2	3	4	2	1	2	2
323	1	6	2	1	18	7	6	6	4	7	7	6	7	7	7	7	1	3	2	5	2	4	5	1	5	2	5	3	3	2	1	1	1	1	3	3	3	1	2	3	2	3	4
324	1	6	2	2	19	7	2	4	3	4	4	1	5	3	1	2	5	1	5	1	3	3	4	3	4	4	3	4	3	1	1	2	1	3	1	3	3	3	3	2	2	5	5
325	1	1	2	4	21	3	2	4	6	4	4	2	2	3	4	4	4	2	3	4	2	3	3	1	2	3	3	3	3	2	1	1	1	1	1	1	2	4	5	4	3	3	2
326	1	3	2	2	19	7	6	4	7	6	4	5	3	6	6	5	2	3	3	3	4	3	1	5	4	3	3	3	3	2	2	2	1	2	1	1	1	2	3	2	1	3	3
327	1	3	1	3	20	3	1	3	4	3	3	2	2	4	4	3	1	5	3	5	2	2	1	2	2	3	3	3	3	2	4	3	1	2	2	1	2	2	2	5	2	5	4
328	1	2	1	1	18	3	4	4	5	3	3	2	4	3	1	3	3	1	3	2	3	4	3	5	1	4	1	4	4	4	4	4	4	4	1	1	2	3	4	2	1	1	2
329	1	2	1	4	21	6	2	4	6	5	2	2	3	2	5	3	3	3	2	3	2	4	1	5	2	3	2	4	4	4	3	3	5	4	3	3	3	3	4	5	4	3	3
330	1	7	2	4	21	1	5	4	2	5	1	2	1	1	5	2	4	4	2	3	3	3	3	4	2	4	2	4	4	3	3	3	3	1	3	2	3	2	2	2	2	3	3
331	1	3	1	4	21	5	2	5	3	4	1	5	4	6	3	2	1	4	1	4	2	4	2	5	2	5	1	5	5	3	4	3	2	3	5	3	3	5	5	4	4	3	4
332	1	5	1	3	20	7	7	5	5	7	2	2	5	5	6	2	5	1	5	1	4	2	4	2	4	1	5	1	1	2	1	3	2	3	3	2	3	3	3	3	2	3	2
333	1	1	2	2	19	6	5	5	7	6	4	3	5	3	5	6	1	5	2	5	1	4	2	3	2	4	2	5	5	4	2	4	3	4	3	5	4	3	3	4	3	4	3
334	1	6	1	4	21	2	4	6	2	2	5	4	1	5	4	3	3	3	3	3	2	2	5	4	5	3	3	3	3	4	3	3	3	5	3	4	3	5	4	4	4	3	5
335	1	3	2	3	20	5	3	2	2	5	3	2	2	2	4	1	1	4	2	4	1	5	4	5	3	5	3	5	5	4	3	3	3	4	3	3	3	4	5	4	4	4	4
336	1	3	2	4	21	4	4	2	5	4	3	4	2	4	2	5	5	1	4	1	5	3	3	5	1	4	1	3	4	5	3	3	3	3	2	2	2	2	1	2	1	2	4
337	1	4	2	3	20	4	6	4	7	7	5	6	3	5	4	5	5	1	4	1	5	2	2	4	1	5	3	3	4	3	1	3	3	2	3	3	4	4	5	4	4	3	4
338	1	2	2	2	19	7	7	5	6	5	7	7	7	5	7	7	3	3	3	3	3	2	2	3	2	3	3	5	2	2	2	2	1	2	3	4	2	5	5	4	4	3	4
339	1	1	2	3	20	1	3	4	5	5	4	3	4	3	6	3	4	3	5	3	4	2	5	1	4	2	3	2	2	2	1	1	1	1	1	1	1	4	1	1	1	1	3
340	1	3	2	1	18	7	6	6	7	6	6	7	6	5	6	6	3	3	3	3	3	4	2	3	1	3	3	4	4	3	3	3	3	2	3	3	3	2	3	1	1	3	4
341	1	2	1	3	20	7	7	4	7	6	6	7	7	7	5	6	5	3	3	3	4	3	5	2	4	3	3	2	2	2	2	2	2	1	1	1	1	2	3	2	1	1	2
342	1	3	1	1	18	5	4	7	5	3	7	4	6	1	7	2	2	3	3	2	3	3	4	3	4	3	3	4	3	2	1	3	2	2	1	1	1	1	1	1	1	1	2
343	1	2	2	1	18	5	3	3	2	3	2	4	3	5	4	3	3	5	1	5	4	3	1	3	3	5	3	4	5	3	3	2	1	3	2	2	3	4	3	4	3	1	1
344	1	6	1	3	20	7	4	7	5	7	4	5	7	7	6	7	5	1	5	1	4	1	5	1	3	1	4	3	3	1	2	2	1	1	1	1	1	3	3	1	2	1	1
345	1	3	2	2	19	7	7	3	2	6	7	4	5	7	4	4	3	2	2	4	4	2	2	5	2	3	3	3	5	3	3	4	3	4	4	4	4	5	4	4	3	3	5
346	1	5	2	3	20	5	6	3	4	7	5	4	5	5	7	4	1	3	2	4	3	4	2	4	1	4	1	4	5	3	2	4	3	3	5	5	3	3	4	5	3	2	4
347	1	3	2	4	21	6	4	5	7	5	5	3	7	4	5	6	5	1	4	1	4	1	1	1	3	2	2	3	3	3	1	2	2	1	2	3	2	2	2	3	3	2	4
348	1	5	1	3	20	6	5	5	7	6	5	7	6	7	7	7	1	3	3	5	3	4	5	1	5	2	4	3	2	4	4	3	3	5	3	3	4	3	3	4	3	3	4
349	1	3	2	3	20	6	5	7	5	7	6	5	5	4	7	4	5	3	1	3	3	5	5	1	4	1	4	1	1	3	3	3	1	4	3	3	2	1	1	2	1	1	2
350	1	3	2	3	21	4	4	2	4	5	3	5	2	3	4	4	1	5	2	5	1	5	4	2	3	1	3	3	2	4	3	3	4	3	3	3	2	5	3	3	3	3	4
351	1	1	2	3	20	7	7	7	6	6	7	7	6	6	6	7	4	3	3	3	5	3	5	2	5	2	3	1	1	1	1	1	1	1	3	3	2	2	1	1	1	1	2
352	1	2	2	3	20	4	3	4	3	2	3	1	5	4	4	1	1	2	4	4	2	3	2	5	1	5	2	3	4	4	2	3	3	3	3	3	5	4	4	5	3	3	3
353	1	8	1	3	20	6	4	5	6	7	6	3	7	6	7	5	3	4	4	3	2	4	4	2	5	1	5	3	3	3	1	2	1	3	1	1	2	3	3	3	2	1	1
354	1	6	1	2	19	2	4	1	2	1	4	4	5	4	4	3	1	5	2	4	1	4	2	5	3	3	2	5	5	5	4	3	3	3	5	5	4	4	4	5	3	3	2
355	1	2	1	4	21	2	4	5	2	2	3	4	3	5	4	4	5	2	3	2	4	2	1	5	1	5	3	4	4	3	3	3	3	3	2	3	3	1	1	1	1	2	2
356	1	5	2	3	20	7	5	7	4	5	5	4	7	3	6	4	5	1	5	1	4	1	3	3	3	3	2	4	4	2	2	2	2	2	5	2	3	3	1	4	2	3	4
357	1	6	2	4	21	7	7	6	7	7	6	6	6	7	4	7	5	3	4	3	4	2	4	1	5	3	5	3	3	2	1	3	3	3	5	3	3	5	5	4	3	3	5
358	1	3	2	1	18	6	4	6	5	5	7	4	5	4	7	6	1	3	2	5	4	3	3	1	2	2	2	1	2	1	2	2	1	1	5	4	3	1	2	2	1	1	3
359	1	4	2	2	19	7	6	5	6	4	7	5	7	5	6	6	3	3	3	3	3	3	3	3	3	5	1	3	3	2	1	2	1	3	1	1	1	2	2	1	1	1	2
360	1	4	2	1	18	4	4	3	3	5	1	1	5	1	4	2	2	3	3	5	1	4	1	5	1	4	2	5	5	3	2	3	3	3	1	2	1	5	5	5	3	5	3
361	1	1	2	1	18	4	2	2	5	4	5	3	4	4	6	6	5	2	3	2	4	2	2	3	1	5	2	3	5	1	1	2	1	2	3	3	3	3	2	2	3	3	2
362	1	3	1	3	20	4	6	4	4	4	4	2	4	2	4	5	1	4	1	4	1	5	2	4	1	5	2	3	3	3	2	3	3	4	4	4	3	4	4	5	3	1	3
363	1	3	2	4	21	6	7	3	3	6	5	4	7	6	7	2	3	2	1	3	3	3	3	1	2	2	1	1	1	3	4	3	3	1	2	4	3	3	1	1	1	3	4
364	1	7	2	1	18	5	2	2	1	5	2	1	4	5	4	1	5	2	4	2	5	2	3	1	2	3	3	2	2	3	2	3	2	1	1	1	2	1	2	1	1	1	2
365	1	4	2	2	19	4	7	6	6	5	6	4	4	7	4	7	4	2	3	2	4	1	4	2	3	1	4	1	3	2	1	1	2	1	1	2	3	3	3	4	3	2	3
366	1	6	2	3	20	2	5	3	4	4	2	3	4	4	2	2	3	3	2	2	2	4	2	3	3	5	3	3	4	3	3	3	1	1	2	2	1	4	4	3	2	4	3
367	1	6	2	4	21	4	2	6	2	5	3	6	5	5	1	4	5	3	4	2	3	1	3	5	2	3	1	3	3	3	2	2	1	2	1	1	2	4	3	2	3	1	3
368	1	6	1	2	19	4	5	2	6	3	4	3	5	4	4	4	5	2	4	2	3	1	5	2	4	2	3	2	1	2	1	2	1	2	1	3	2	1	1	1	1	1	2
369	1	1	2	2	19	7	7	5	5	2	5	5	5	5	7	4	5	1	5	1	4	1	4	3	3	4	4	4	3	3	1	3	2	3	1	2	3	3	3	3	2	2	5
370	1	6	1	2	20	7	7	5	7	7	7	7	6	7	7	7	4	2	4	2	4	3	4	3	4	4	3	3	5	2	3	1	2	1	1	2	1	1	2	1	1	2	1
371	1	1	2	1	18	4	2	2	2	4	2	4	4	2	2	6	5	2	4	3	4	3	1	5	1	3	2	5	5	4	3	3	2	4	3	5	4	5	4	3	2	3	4
372	1	7	2	2	19	4	3	2	3	4	3	2	4	2	1	2	2	4	1	5	1	5	2	5	3	3	1	5	5	3	1	3	2	3	2	4	3	1	2	3	1	3	4
373	1	1	2	4	21	4	2	1	4	2	2	1	4	4	3	3	2	5	3	3	2	3	1	5	3	3	3	5	5	2	3	3	5	1	3	3	3	4	2	4	4	3	5
374	1	6	2	2	19	4	3	5	4	6	6	3	5	2	4	1	3	2	3	2	3	2	5	2	5	1	3	2	2	3	3	3	3	2	1	2	2	2	1	2	1	1	3
375	1	3	1	1	18	7	5	3	7	4	7	5	6	2	6	5	4	3	3	3	2	2	5	1	4	1	5	3	2	2	1	2	2	2	1	1	1	3	2	2	1	2	4
376	1	1	1	3	20	5	7	7	4	6	5	5	7	6	6	6	3	3	3	3	3	3	5	3	5	5	4	4	5	3	2	2	3	1	3	5	3	5	3	3	2	3	3
377	1	1	2	2	19	5	4	4	3	4	6	6	6	6	4	6	2	3	2	3	1	5	5	1	4	2	3	2	2	3	1	3	3	3	1	2	2	1	1	1	1	1	2
378	1	4	1	2	19	6	5	2	3	5	4	5	6	5	5	1	5	1	4	1	2	1	4	1	4	2	4	1	1	2	1	2	2	2	3	3	4	3	4	3	3	3	2
379	1	7	1	4	21	7	5	4	6	6	4	7	5	7	5	5	4	2	4	3	4	2	4	1	4	3	5	1	1	2	2	2	2	1	2	2	1	1	2	3	1	1	4
380	1	7	1	3	20	7	5	5	7	6	7	7	6	5	7	5	1	3	1	4	3	3	4	1	4	1	5	1	1	3	3	3	2	3	2	3	3	5	4	5	4	2	3
381	1	3	2	1	18	7	7	6	6	6	6	7	7	6	6	6	3	3	3	4	4	2	4	2	5	3	5	1	2	3	3	2	1	2	2	2	3	5	4	3	4	3	5
382	1	1	2	4	21	4	3	4	3	5	3	3	2	3	2	4	3	4	4	3	4	2	3	3	3	2	2	2	1	4	4	5	2	3	3	4	3	5	4	5	3	3	3
383	1	1	2	4	21	4	2	4	5	3	3	4	2	6	3	6	1	3	1	5	3	4	4	3	5	5	5	5	3	3	2	3	3	3	3	4	3	5	4	4	4	3	4
384	1	4	1	2	19	3	2	4	3	4	2	2	3	4	6	3	3	2	2	3	5	2	3	2	3	3	4	2	3	3	2	3	3	2	3	3	1	2	1	2	1	2	3
385	1	5	1	4	21	5	4	4	4	2	3	5	5	3	1	4	1	5	3	5	3	5	5	4	3	3	5	5	1	2	1	2	2	3	2	3	2	1	3	1	1	1	3
386	1	2	1	3	20	3	4	2	4	2	6	2	4	7	5	3	1	3	2	4	2	4	1	4	1	5	3	4	4	4	4	3	1	3	5	5	4	5	5	5	5	4	3
387	1	2	1	1	18	5	5	2	4	6	2	3	4	2	5	4	2	4	2	5	2	4	3	3	1	4	3	3	3	3	3	3	3	3	2	3	2	3	3	3	4	2	1
388	1	4	1	4	21	5	3	5	4	7	6	4	4	4	4	4	1	4	4	5	1	5	5	3	4	2	3	2	2	4	2	3	3	4	3	3	3	4	4	5	2	2	3
389	1	5	2	3	20	5	5	5	6	5	7	6	3	5	7	5	4	5	2	3	1	2	4	1	5	1	4	2	1	3	3	3	2	2	1	3	2	1	2	1	1	2	4
390	1	2	2	2	19	6	6	5	7	6	7	7	6	7	3	6	2	4	3	4	2	4	2	5	3	4	2	4	4	4	5	4	5	4	2	2	4	4	3	5	4	3	5
391	1	4	1	2	19	7	4	7	6	6	4	6	5	6	5	3	4	3	3	3	3	2	3	4	2	4	3	3	3	4	4	4	1	3	4	3	4	3	3	1	1	4	3
392	1	3	1	1	18	4	6	1	3	6	2	6	3	2	4	2	3	3	2	3	2	5	5	5	4	4	3	5	4	1	2	2	1	1	4	3	4	2	2	4	2	3	4
393	1	2	2	3	20	3	2	3	3	4	5	2	4	5	3	4	5	1	5	2	5	2	3	1	1	2	3	2	1	4	4	3	2	3	3	5	4	1	3	3	4	3	3
394	1	1	1	1	18	7	6	7	7	7	4	4	4	7	4	3	5	1	5	1	5	1	4	1	4	1	5	3	2	2	3	2	2	1	1	1	1	2	2	1	2	1	1
395	1	5	2	2	19	6	3	4	4	5	4	5	3	6	4	4	5	1	4	1	4	2	5	1	5	3	3	1	1	4	2	2	3	3	2	2	3	3	3	4	2	2	3
396	1	4	1	1	18	6	3	3	6	7	4	4	6	5	5	5	5	2	5	1	4	1	3	4	3	3	2	3	3	4	2	3	4	3	2	3	3	2	3	3	3	3	5
397	1	1	2	2	19	7	5	2	6	5	6	5	3	6	6	6	5	2	5	1	5	1	5	2	3	2	4	1	3	2	3	2	2	2	2	2	2	5	5	4	5	3	2
398	1	6	2	2	18	6	4	4	5	5	3	5	3	4	5	3	3	1	5	1	5	2	4	1	5	1	3	1	2	3	2	3	3	1	3	3	2	3	3	3	2	2	3
399	1	2	1	4	21	5	2	7	2	4	6	7	2	5	4	4	5	2	5	2	4	2	3	1	3	3	4	3	5	2	1	2	1	4	1	1	1	3	2	2	2	1	2
400	1	3	2	2	19	5	7	4	4	4	5	4	3	2	3	4	1	3	3	3	2	5	1	5	3	3	2	5	4	5	5	5	5	4	2	1	2	3	4	4	3	3	5
401	1	2	2	1	18	5	4	5	4	2	4	3	3	4	3	2	3	2	4	3	4	2	1	5	3	5	3	5	5	3	3	2	1	1	2	1	2	4	4	4	3	3	2
402	1	7	1	1	18	6	5	4	6	6	7	7	6	7	6	7	1	3	1	5	3	4	1	1	3	3	1	2	3	2	2	3	1	4	2	3	3	1	1	3	1	3	2
403	1	3	2	1	18	6	5	6	4	5	4	7	4	4	5	4	1	5	2	3	3	3	2	1	2	3	2	3	2	2	1	1	1	2	1	1	2	2	3	3	1	1	1
404	1	8	1	1	18	6	2	1	4	2	4	3	4	4	2	4	2	3	2	2	2	3	2	5	2	4	1	4	5	1	2	2	2	1	2	2	1	3	3	4	2	2	2
405	1	1	1	1	18	7	4	7	5	7	5	4	5	2	7	4	3	2	3	2	4	2	5	5	5	4	3	3	3	4	1	3	2	3	2	3	3	5	5	3	4	5	4
406	1	6	1	4	21	5	7	6	2	4	3	7	4	6	3	6	3	2	2	2	2	2	3	3	1	3	2	3	3	3	1	1	3	2	2	1	1	4	5	4	3	2	2
407	1	1	2	1	18	4	3	7	4	7	6	6	4	7	7	7	3	4	2	3	3	3	4	3	4	2	5	2	3	3	1	2	2	3	2	3	3	1	1	2	2	2	3
408	1	4	1	1	18	6	7	7	7	5	7	7	7	7	5	6	2	4	3	4	4	3	4	1	5	3	3	3	3	3	3	3	3	1	3	3	2	3	3	3	1	2	1
409	1	1	2	2	20	5	5	3	3	5	5	3	2	4	4	2	5	2	3	2	4	3	5	2	5	3	4	2	3	2	1	3	3	3	2	3	1	1	3	1	1	1	1
410	1	6	1	4	21	6	6	7	7	3	5	5	6	6	5	6	5	1	4	2	4	3	5	2	3	1	5	1	1	3	2	3	2	1	3	5	3	3	3	4	2	2	2
411	1	4	2	1	18	7	5	4	7	6	7	4	2	6	6	3	5	1	3	2	5	2	4	2	3	1	3	1	2	2	2	2	3	2	2	3	1	5	4	4	4	2	2
412	1	2	1	4	21	5	5	3	6	5	7	7	2	7	3	6	4	2	3	2	2	3	5	1	5	2	3	3	3	2	1	1	1	1	1	1	1	2	3	1	1	1	2
413	1	7	2	4	21	4	4	2	2	5	4	2	3	2	6	4	1	5	3	3	3	5	2	1	2	3	3	2	2	4	3	3	3	3	3	5	4	3	4	4	2	1	3
414	1	2	1	4	21	7	7	7	4	7	7	6	4	4	6	5	1	4	3	3	1	2	1	1	3	1	3	3	3	2	1	1	1	1	2	3	2	4	5	4	1	2	1
415	1	3	1	4	21	6	6	4	7	3	6	5	5	4	5	7	4	2	5	2	5	3	1	1	3	3	3	1	1	2	1	1	1	1	2	1	4	3	3	2	1	1	3
416	1	4	1	3	20	5	3	6	5	1	2	2	4	4	3	2	1	3	1	5	4	5	3	3	3	4	3	4	3	3	3	3	2	3	3	3	3	2	3	2	2	2	1
417	1	6	2	1	18	1	1	2	4	4	4	4	2	2	2	3	3	3	3	3	2	3	1	1	3	3	2	3	3	4	4	3	1	3	1	2	2	2	2	2	2	3	3
418	1	2	1	3	20	4	2	5	3	4	5	2	5	3	4	2	3	3	4	3	2	2	3	2	3	1	4	2	1	2	2	3	3	3	2	3	3	4	5	5	3	4	5
419	1	2	2	3	20	6	7	4	5	6	7	6	6	5	3	4	4	2	3	2	5	3	3	3	1	4	3	3	3	2	4	2	1	1	3	3	3	4	5	3	3	3	4
420	1	1	2	4	21	7	6	6	4	7	7	7	6	6	6	6	4	1	3	3	4	2	1	1	2	3	3	3	2	4	3	3	1	4	1	3	3	4	3	3	3	3	5
421	1	1	2	4	21	6	5	2	6	5	4	3	2	3	5	3	1	5	3	5	2	3	3	5	1	4	1	3	5	3	2	1	2	3	5	4	4	1	2	3	3	1	3
422	1	7	2	2	19	6	5	6	6	6	7	7	5	7	4	4	3	3	4	3	4	3	5	2	3	3	3	2	3	3	3	2	1	2	2	2	3	5	3	5	3	3	5
423	1	5	2	2	19	7	4	7	7	5	5	5	6	6	4	7	3	4	3	3	4	3	5	2	5	2	5	1	2	3	2	3	2	3	2	3	3	2	2	1	1	4	3
424	1	7	2	1	18	6	4	6	7	5	4	6	3	6	6	7	2	3	5	3	1	3	1	2	3	2	1	2	3	3	2	3	2	3	2	2	2	4	2	3	2	2	3
425	1	3	1	1	18	3	3	4	2	5	3	2	3	2	2	4	1	3	3	4	3	4	1	5	1	5	2	4	4	3	4	3	3	3	3	4	5	5	5	4	4	5	5
426	1	1	1	3	20	5	6	3	4	5	4	4	7	2	6	4	1	4	3	5	2	5	3	2	3	2	1	3	2	2	1	2	2	2	3	3	3	3	3	2	3	4	5
427	1	2	2	1	18	1	7	5	7	7	7	7	7	7	7	6	5	2	5	2	3	2	2	3	2	4	3	4	3	2	1	3	1	2	3	4	4	3	1	4	2	3	3
428	1	1	2	2	19	5	7	6	7	7	5	4	7	6	4	3	3	2	3	5	3	4	4	5	3	5	5	3	5	3	2	3	3	4	5	5	3	4	3	3	1	3	3
429	1	2	1	3	20	5	1	7	7	5	3	5	7	3	2	3	1	3	3	3	2	3	3	5	3	4	4	3	3	2	2	2	1	1	1	3	3	2	2	3	2	1	1
430	1	2	1	3	20	7	4	6	5	5	7	5	6	7	5	4	5	3	3	2	4	2	5	1	3	1	5	2	2	2	3	2	2	3	1	1	2	3	3	4	3	1	3
431	1	7	1	3	21	4	4	6	7	5	5	3	5	2	1	2	3	5	3	3	3	3	1	5	1	4	1	4	4	3	3	3	4	3	2	2	3	3	3	5	2	2	2
432	1	4	2	1	18	7	7	2	5	6	4	5	4	4	4	2	1	3	2	4	1	4	1	3	2	4	2	4	3	2	2	2	1	3	3	4	2	2	2	2	2	3	3
433	1	3	2	1	18	5	3	1	7	2	5	2	4	5	1	3	4	2	4	3	4	1	4	3	3	4	3	4	3	1	1	2	2	1	2	4	3	2	1	2	1	3	5
434	1	3	2	1	18	7	7	4	7	6	7	7	6	7	6	7	3	3	3	3	2	3	4	3	5	4	5	4	3	3	4	5	3	3	5	4	4	4	3	2	2	4	2
435	1	1	2	1	18	6	7	4	6	5	7	7	5	7	7	4	4	2	3	2	2	3	4	2	3	1	5	1	1	4	2	5	5	3	1	2	2	1	3	2	1	1	1
436	1	1	2	2	19	7	5	6	2	7	7	6	7	7	5	7	4	2	4	2	3	1	4	3	5	5	5	5	3	3	2	2	1	3	1	2	2	4	2	3	2	1	4
437	1	2	2	4	21	5	1	2	2	2	3	2	3	2	5	4	3	2	3	2	3	2	2	4	3	5	2	3	4	2	3	2	2	2	1	3	3	5	5	3	2	2	4
438	1	1	2	2	19	6	7	7	6	6	7	7	6	4	6	5	4	2	4	3	5	2	4	3	5	5	5	4	4	4	2	3	3	3	3	5	3	4	1	4	3	1	1
439	1	2	2	3	20	2	2	2	2	2	1	3	4	4	3	4	5	2	4	2	3	2	4	3	5	5	5	3	3	2	3	2	2	2	1	1	2	3	3	5	3	3	4
440	1	8	2	1	18	3	3	3	3	3	2	5	2	7	1	6	4	2	3	3	1	3	4	1	5	3	5	3	3	2	3	1	1	1	1	2	1	2	1	2	3	2	4
441	1	1	2	4	21	5	3	2	2	3	2	4	2	4	3	4	1	4	2	5	3	3	5	4	3	3	3	3	4	3	3	3	2	1	3	5	2	3	4	4	4	3	2
442	1	3	1	2	19	7	7	7	5	7	7	7	7	7	7	5	5	1	5	1	4	2	5	2	5	2	3	1	2	1	1	1	1	1	1	1	1	2	2	2	2	1	2
443	1	2	2	4	21	1	4	4	3	2	2	2	2	4	3	2	1	4	2	3	1	3	2	3	3	3	1	5	5	3	3	3	1	4	2	4	3	5	5	4	4	4	5
444	1	1	2	4	21	7	4	7	6	6	7	5	7	6	6	7	3	4	3	3	4	5	5	2	4	2	3	1	3	3	1	1	2	1	1	3	2	1	2	3	2	2	3
445	1	1	2	1	18	6	7	4	7	7	7	7	5	7	5	7	5	1	4	2	5	2	5	1	4	1	3	2	4	3	3	3	2	1	1	2	2	2	1	3	2	3	4
446	1	3	1	1	17	7	4	7	7	4	7	6	5	5	5	6	2	2	3	5	4	5	3	2	3	3	2	3	3	2	2	3	2	1	1	2	3	2	3	2	3	2	1
447	1	2	1	4	21	1	3	3	4	4	4	3	2	3	3	4	4	3	3	3	3	1	3	5	1	5	1	3	5	4	4	4	5	1	3	5	3	4	3	2	2	3	4
448	1	3	1	3	20	4	3	3	4	2	3	1	4	4	2	3	2	3	3	3	3	3	1	3	2	3	2	3	3	2	1	1	1	2	1	2	2	3	3	2	2	1	4
449	1	1	1	4	21	1	1	2	3	4	2	2	4	1	2	4	2	3	2	4	1	5	2	4	1	4	2	5	5	3	3	4	3	4	4	5	5	5	4	5	4	3	3
450	1	3	1	2	18	5	6	6	7	4	1	1	4	2	7	4	1	3	2	3	2	3	2	2	3	1	1	3	3	3	2	3	3	1	3	4	3	4	3	3	3	1	2
451	1	6	2	4	21	3	4	3	6	4	4	5	2	4	5	5	3	3	5	1	3	3	3	2	1	3	3	3	3	2	1	2	3	1	2	3	2	2	4	3	4	2	2
452	1	3	2	3	20	1	1	2	2	2	1	2	4	2	1	2	4	3	2	2	4	2	2	5	3	4	2	4	4	3	2	3	2	3	3	3	3	4	1	3	3	2	3
453	1	1	2	1	18	6	6	6	4	5	6	7	4	4	6	6	5	2	5	1	4	2	2	3	3	3	2	3	4	3	3	2	1	3	4	4	3	4	4	4	2	3	5
454	1	6	2	4	21	2	5	2	1	6	5	3	4	1	2	2	2	3	3	2	3	2	1	3	3	4	2	3	4	2	1	2	3	2	3	3	3	4	4	4	3	2	3
455	1	5	1	2	19	7	4	7	6	7	7	7	6	7	6	6	5	1	5	1	5	1	5	1	4	2	5	1	1	2	2	3	2	2	2	2	1	2	3	1	1	4	3
456	1	2	2	1	18	4	5	5	3	2	5	5	5	7	4	4	2	3	1	3	1	5	2	1	2	3	1	1	1	3	4	3	1	3	2	1	2	4	2	3	3	3	2
457	1	3	2	1	18	6	4	1	6	4	3	7	5	5	6	6	2	2	3	2	4	2	5	1	4	3	4	2	3	3	1	3	2	3	2	2	3	2	1	1	2	1	1
458	1	1	2	3	20	6	2	6	2	5	4	4	3	6	5	5	3	4	3	3	2	4	1	2	2	2	2	2	3	4	3	4	3	4	5	4	4	4	4	3	2	3	4
459	1	4	2	1	18	7	6	6	6	4	4	3	7	4	7	6	3	4	1	3	3	4	4	2	4	1	5	2	3	3	2	2	2	1	2	3	2	2	3	3	3	2	3
460	1	1	2	2	19	3	3	2	3	1	2	1	3	3	2	2	2	4	1	3	4	2	2	3	1	5	3	5	5	5	5	3	3	5	2	3	2	4	5	5	3	4	3
461	1	1	2	2	19	3	2	3	1	6	3	2	2	3	4	4	4	1	4	2	3	4	4	1	5	2	3	2	1	3	3	3	3	3	3	5	3	3	2	3	2	1	1
462	1	5	2	2	19	4	3	2	3	1	5	1	3	1	4	2	1	5	1	5	2	4	1	3	2	3	3	5	3	4	4	3	1	3	3	5	3	4	4	5	3	3	2
463	1	1	2	3	20	6	5	7	7	6	4	6	6	6	3	6	3	3	3	2	3	2	4	2	4	2	5	1	1	3	3	3	1	3	3	5	3	4	4	5	5	1	2
464	1	2	1	2	20	6	6	4	7	4	7	6	7	5	5	6	1	3	3	3	3	3	1	4	2	4	3	4	4	1	1	2	2	1	2	4	4	5	5	4	3	2	3
465	1	3	1	1	18	6	7	5	7	6	6	6	7	6	7	6	5	3	3	2	5	2	4	5	5	3	5	4	4	3	2	2	1	3	1	2	1	2	3	2	4	5	5
466	1	4	2	2	19	7	6	4	7	5	6	7	6	4	6	6	5	1	4	1	5	1	3	2	3	1	1	2	2	4	4	3	3	4	2	2	2	4	4	4	4	2	4
467	1	1	1	3	20	4	3	4	6	2	5	4	2	4	4	2	5	1	3	2	3	3	1	4	3	4	2	5	5	2	2	2	3	1	1	2	2	5	3	2	2	1	2
468	1	1	1	1	18	4	4	3	1	3	4	3	3	3	2	2	2	5	1	4	1	4	3	5	3	3	3	3	3	4	1	3	3	4	4	5	3	3	1	4	2	2	2
469	1	2	2	1	18	7	5	7	5	7	6	4	5	7	5	4	4	4	3	3	4	2	5	2	3	1	5	1	1	1	1	1	2	1	1	2	2	1	1	1	1	2	2
470	1	3	1	4	21	5	1	4	2	3	3	1	4	5	3	1	3	5	2	4	3	3	1	5	2	5	3	3	5	4	5	3	3	3	3	5	4	3	3	4	3	3	5
471	1	4	2	1	18	5	6	5	3	5	2	4	3	4	4	2	3	3	3	3	3	4	5	1	5	2	3	2	2	4	2	2	3	2	1	1	2	3	1	1	2	2	3
472	1	1	1	3	20	6	4	6	7	7	6	7	5	7	4	6	5	2	4	2	4	1	5	1	5	2	4	3	2	3	1	3	2	3	1	1	1	4	5	4	3	1	1
473	1	2	1	4	22	6	4	5	6	5	7	4	7	4	3	4	4	3	4	1	4	1	2	5	3	3	2	3	5	3	3	3	3	3	2	1	2	4	2	3	1	2	3
474	1	1	2	3	20	5	4	4	4	5	1	6	7	4	3	5	5	2	5	2	4	3	4	2	5	3	5	1	2	2	2	1	1	1	1	2	1	2	4	1	2	1	1
475	1	3	2	4	21	5	4	7	5	7	3	6	7	7	4	4	1	3	3	4	3	2	5	1	5	3	4	1	2	5	2	5	5	3	2	2	3	4	4	4	3	2	3
476	1	2	1	3	20	5	6	6	3	4	2	3	6	4	5	7	3	2	4	2	2	2	5	2	4	1	3	2	2	2	1	3	2	3	1	1	1	1	2	1	1	3	2
477	1	2	2	2	19	7	6	7	4	6	4	7	5	6	4	7	5	1	4	2	5	3	5	1	5	2	5	3	2	3	3	3	3	1	2	2	2	4	3	3	3	3	4
478	1	4	2	3	20	6	7	5	7	5	7	4	5	4	6	7	5	3	5	1	5	1	3	5	3	3	3	4	3	3	3	3	3	3	5	5	4	5	5	3	3	3	4
479	1	2	1	4	21	7	7	5	6	7	5	7	7	7	7	5	5	1	5	2	4	2	3	1	3	3	1	3	2	2	1	2	1	3	1	1	2	3	2	3	1	1	1
480	1	1	2	2	19	7	7	5	4	4	6	5	6	6	6	7	2	3	2	5	3	3	5	1	5	3	4	3	3	3	3	3	3	3	4	4	4	4	5	5	4	3	4
481	1	8	2	2	19	1	7	4	4	4	5	3	5	3	3	3	3	4	3	2	4	3	3	5	3	5	4	3	3	5	3	3	2	4	3	3	3	4	3	4	2	5	3
482	1	6	1	3	20	4	5	5	7	5	2	5	3	2	6	4	5	2	5	2	3	1	3	1	3	3	2	3	4	3	4	3	3	3	5	5	5	4	4	4	2	3	4
483	1	4	2	1	18	7	7	6	5	7	6	4	7	4	7	7	5	1	5	2	5	3	3	3	3	3	1	5	3	5	2	3	3	3	2	3	3	3	3	2	3	3	5
484	1	2	2	2	19	4	4	2	4	2	4	3	6	4	2	3	1	4	1	5	1	5	2	4	2	3	1	5	5	4	5	3	5	4	5	5	3	5	4	5	4	3	5
485	1	1	1	2	19	6	6	5	4	7	7	2	6	5	7	4	5	1	5	2	5	2	5	2	5	3	4	2	4	4	3	4	2	3	2	4	3	4	3	3	2	2	1
486	1	6	2	3	20	6	7	7	7	7	7	6	7	7	7	5	5	1	4	1	5	2	4	1	5	3	4	1	1	2	2	1	1	2	1	1	2	1	1	2	1	1	1
487	1	3	2	3	20	3	4	3	1	1	2	2	5	3	3	3	1	5	2	4	4	3	4	5	3	3	5	3	3	3	4	3	3	3	3	3	3	2	5	3	3	5	5
488	1	3	1	3	20	2	2	2	1	5	2	3	2	3	2	2	5	3	5	1	3	2	3	4	1	3	3	4	3	3	4	5	4	4	5	3	4	5	5	5	4	4	5
489	1	5	1	3	20	4	1	1	1	2	4	3	3	4	4	4	1	3	1	5	2	5	3	4	2	5	2	5	5	4	3	5	4	4	3	5	4	4	5	4	5	3	5
490	1	2	2	4	21	7	7	7	6	7	7	7	7	7	4	6	4	2	4	2	4	3	4	3	5	5	3	5	4	4	4	4	2	3	3	3	2	5	4	4	3	3	2
491	1	2	2	3	21	6	3	4	1	3	4	1	3	1	4	2	5	3	4	2	3	1	4	2	3	2	5	1	2	3	3	3	3	3	3	3	5	4	3	4	3	3	4
492	1	7	2	2	20	4	4	4	4	3	6	3	5	4	6	2	5	2	5	2	4	2	5	2	4	1	4	2	1	2	1	2	3	1	2	2	2	2	2	2	2	1	2
493	1	1	2	2	19	2	5	2	2	2	1	2	1	4	2	2	1	5	2	3	1	5	1	5	3	5	2	5	5	3	1	2	3	3	2	2	4	1	2	1	2	3	5
494	1	2	1	1	18	6	7	2	2	6	7	6	5	6	4	7	5	2	5	2	5	1	4	3	3	2	5	2	3	2	2	2	1	1	2	3	2	2	2	1	1	1	1
495	1	7	2	1	18	3	4	1	4	2	2	2	4	2	4	2	4	3	4	2	4	2	3	4	3	4	2	3	4	4	3	4	3	4	5	5	2	5	5	5	5	2	3
496	1	1	2	2	19	4	4	6	7	3	5	5	4	2	3	4	4	1	4	2	4	3	3	3	2	5	2	4	3	3	4	4	3	1	5	5	4	3	3	3	3	2	3
497	1	5	1	1	18	7	6	4	5	6	6	6	5	5	6	5	3	3	4	2	5	2	1	1	2	1	2	2	1	3	2	2	3	1	1	2	2	3	1	2	1	1	3
498	1	3	1	1	18	5	4	4	5	4	3	4	2	4	3	2	1	3	1	5	4	4	2	4	3	3	2	4	4	3	3	3	4	3	3	4	4	3	3	2	2	3	3
499	1	6	1	2	19	4	6	3	4	4	5	4	4	7	4	3	1	5	2	5	2	4	2	3	2	4	2	4	5	3	3	3	3	3	1	3	1	3	4	3	3	2	3
500	1	6	2	1	18	6	3	3	5	3	5	2	4	3	5	6	3	3	4	3	4	4	4	1	3	3	5	3	1	3	3	3	1	4	2	2	1	1	2	2	2	1	2
501	1	2	1	4	21	5	2	2	2	1	4	2	3	4	4	3	1	4	3	3	3	3	4	3	4	3	4	3	3	4	2	3	3	4	2	2	2	3	4	5	3	2	3
502	1	4	2	4	21	4	2	4	3	5	3	4	7	3	1	6	1	5	1	5	3	4	3	3	1	5	3	4	4	3	1	2	3	3	5	5	5	5	4	4	4	3	4
503	1	3	2	2	19	5	6	6	7	5	4	7	7	6	7	6	3	2	3	3	4	3	5	2	5	1	3	2	1	4	3	3	2	3	3	4	3	4	3	4	3	5	2
504	1	1	1	4	21	5	5	2	4	3	3	2	3	2	3	3	1	5	2	5	2	5	1	4	3	3	1	3	3	2	1	3	1	3	3	3	2	4	5	4	3	2	3
505	1	4	1	1	18	7	5	6	4	7	7	5	6	6	5	5	3	3	3	4	4	3	3	5	2	3	3	3	3	3	1	3	2	2	3	4	3	3	2	2	1	2	2
506	1	8	2	1	18	1	3	2	3	2	3	2	1	2	1	2	3	4	4	3	4	3	3	2	1	2	1	3	3	2	2	3	1	2	3	4	3	3	2	2	1	2	3
507	1	6	2	3	20	6	6	7	4	6	6	7	6	7	6	7	5	2	5	1	4	2	5	1	5	1	4	1	1	1	2	1	1	1	2	3	3	4	4	5	4	2	5
508	1	2	2	1	18	1	2	4	2	4	2	2	2	2	2	2	2	3	1	5	2	3	1	3	2	5	1	4	5	4	2	4	4	4	5	5	3	5	5	5	3	3	5
509	1	1	1	3	20	2	3	2	6	4	2	3	4	4	3	6	1	3	1	3	1	4	2	2	2	2	3	2	1	3	3	3	1	2	1	2	3	5	3	5	2	3	2
510	1	1	1	4	22	4	5	2	4	3	4	4	4	1	2	2	1	3	2	5	3	5	4	3	4	5	3	4	4	4	3	4	3	3	3	3	4	5	4	4	3	3	4
511	1	1	1	1	18	6	6	7	7	7	6	7	3	7	6	7	3	3	3	4	4	2	3	2	3	1	1	1	2	2	1	2	1	4	1	1	1	1	1	1	1	1	1
512	1	1	2	1	18	5	7	5	6	6	4	6	7	7	6	6	1	3	2	3	4	3	5	3	3	4	4	4	3	2	1	2	2	2	2	2	1	3	2	2	1	2	3
513	1	1	2	1	18	2	1	4	4	4	1	1	4	2	2	4	5	2	5	3	4	3	2	4	3	3	1	4	5	3	2	4	2	3	5	5	3	4	5	5	4	4	5
514	1	1	2	2	19	3	5	4	3	2	2	3	2	2	4	3	2	4	2	4	1	3	2	1	3	2	2	1	3	3	2	3	2	3	1	2	2	4	3	4	4	2	3
515	1	2	1	1	18	4	4	1	2	5	2	3	2	2	3	3	1	4	2	5	3	5	2	5	1	5	3	4	5	5	4	3	3	4	5	5	5	5	5	5	4	5	5
516	1	3	2	2	19	3	4	1	4	3	5	2	3	3	3	4	2	3	1	4	3	5	1	1	3	3	2	2	2	3	2	3	3	3	4	5	3	4	4	3	2	4	5
517	1	7	1	4	21	7	7	4	7	5	5	5	7	4	5	7	4	4	5	2	4	2	5	2	3	1	5	1	1	3	3	3	3	1	1	4	3	4	3	3	2	1	2
518	1	7	2	2	19	7	5	4	7	4	5	2	6	5	5	4	5	1	5	1	4	2	4	2	5	1	4	1	1	2	1	2	1	1	2	3	4	3	2	1	1	1	3
519	1	4	1	1	18	2	5	4	6	4	4	4	4	4	1	1	1	5	2	4	3	3	3	1	1	1	1	1	1	3	3	3	3	3	3	3	3	4	5	4	5	5	5
520	1	1	1	2	19	6	5	4	6	3	6	5	3	6	3	3	5	2	5	2	3	1	5	3	5	2	3	2	2	3	2	3	3	3	2	3	3	1	1	1	1	1	3
521	1	1	2	2	19	4	6	5	5	4	4	6	1	5	7	3	4	2	3	2	5	3	5	1	4	1	3	2	2	4	3	2	2	1	1	1	1	1	1	1	2	1	3
522	1	7	2	3	20	4	4	4	6	4	4	6	6	4	2	5	4	1	3	1	4	1	5	1	5	1	3	2	2	3	3	3	3	2	3	3	3	4	5	4	2	2	3
523	1	1	1	1	18	5	2	3	4	2	6	4	3	4	1	3	4	4	3	2	3	1	5	4	3	4	4	4	4	2	3	3	3	1	4	5	4	5	5	5	3	3	4
524	1	2	1	4	22	4	3	2	3	4	2	3	1	1	5	4	2	2	4	3	3	3	1	5	2	3	3	4	4	4	4	5	5	3	2	5	3	5	4	5	4	5	5
525	1	5	2	3	20	4	3	4	1	4	2	4	2	3	1	2	3	2	2	4	4	4	2	5	2	3	1	4	3	3	4	3	2	3	3	5	3	3	4	4	3	5	5
526	1	3	1	2	19	6	4	6	2	4	5	6	4	5	6	6	3	2	4	3	4	3	5	5	3	3	3	4	3	2	2	2	1	2	1	2	1	1	1	1	1	2	1
527	1	6	2	3	20	4	2	6	1	3	4	3	3	4	5	6	5	3	1	3	4	3	3	5	1	4	3	4	4	3	4	4	3	3	2	2	2	5	5	5	5	4	4
528	1	4	2	1	18	5	2	1	7	5	4	4	4	4	3	2	5	3	3	1	5	2	2	1	2	3	2	2	3	3	3	3	3	3	1	1	1	5	5	3	3	2	3
529	1	5	2	2	19	6	7	5	5	4	5	7	7	5	4	2	5	1	5	1	5	1	5	1	5	1	4	2	1	2	1	1	1	1	1	2	2	1	2	1	1	1	2
530	1	1	1	1	18	7	7	5	7	6	6	6	5	7	6	6	5	2	5	1	4	2	4	4	5	5	3	3	3	2	2	2	2	2	1	1	2	1	2	1	1	2	3
531	1	2	2	2	19	1	1	3	2	2	2	2	2	3	3	1	2	5	2	3	1	5	1	2	3	2	1	3	3	4	4	4	3	4	3	5	4	5	4	5	4	3	5
532	1	1	1	3	20	6	6	6	7	7	4	4	5	5	6	7	3	2	3	2	3	3	5	5	5	3	4	3	3	3	4	3	2	3	2	2	2	2	1	2	1	1	2
533	1	3	2	4	21	4	2	5	4	4	2	4	2	1	2	3	4	3	4	2	4	3	1	5	3	4	1	5	4	4	3	4	3	3	5	5	3	3	3	5	3	5	4
534	1	4	2	2	19	4	7	6	7	4	2	4	4	3	2	5	1	4	2	3	3	3	4	1	3	2	3	2	1	2	3	3	1	2	3	3	4	4	4	3	3	3	4
535	1	4	1	4	21	5	2	3	3	5	6	5	6	5	4	4	4	1	5	1	3	2	5	2	4	1	4	2	2	2	3	3	1	3	3	2	3	1	1	1	1	1	1
536	1	1	2	4	20	5	3	5	4	2	3	3	2	2	3	2	5	3	3	3	4	3	4	3	5	4	5	3	2	4	4	4	3	5	3	3	3	4	5	4	2	3	3
537	1	2	2	1	18	5	4	1	5	2	3	4	2	4	7	1	5	1	3	2	4	2	4	2	3	1	5	1	3	4	4	3	3	3	2	2	1	2	1	3	2	1	3
538	1	7	2	4	21	6	5	5	6	4	4	4	5	4	5	4	5	2	4	1	5	2	3	3	2	2	2	2	3	4	3	3	3	5	2	2	3	3	4	3	3	3	4
539	1	2	2	1	18	7	4	5	4	7	2	6	4	4	3	5	2	3	3	4	3	3	5	5	4	3	5	3	3	3	3	2	1	3	2	2	1	4	3	4	2	4	5
540	1	4	2	2	19	5	3	6	4	7	7	3	5	5	5	6	2	3	3	4	4	5	2	4	2	5	2	3	5	3	3	3	4	3	2	2	1	5	5	5	4	2	2
541	1	8	2	2	19	7	7	7	3	6	7	5	3	6	6	4	3	3	3	3	4	2	3	3	3	2	4	2	3	2	2	2	2	2	3	3	2	2	4	2	2	2	3
542	1	5	2	1	18	7	7	4	6	7	7	7	6	7	3	5	2	3	2	4	2	4	1	1	2	1	2	1	1	3	3	3	2	3	1	2	3	4	3	4	2	4	5
543	1	3	1	2	19	7	4	4	7	7	5	5	5	6	6	7	5	2	3	3	5	3	5	2	3	2	4	3	2	2	2	1	1	2	2	2	2	3	2	1	1	1	2
544	1	3	2	2	19	2	4	2	5	4	4	2	3	4	2	2	3	1	3	3	4	2	5	3	5	4	3	3	3	3	3	3	3	3	2	2	1	5	5	4	5	1	2
545	1	6	2	4	21	2	4	4	3	3	2	3	1	3	1	4	4	2	3	2	3	2	5	3	5	5	4	5	4	2	2	3	2	1	2	3	2	1	1	2	1	4	4
546	1	6	2	1	18	3	4	3	1	4	2	2	3	2	1	2	1	5	1	5	3	5	2	5	2	4	3	5	5	5	4	4	5	4	3	4	2	4	4	5	3	3	4
547	1	2	2	2	19	2	2	3	5	1	3	5	3	5	4	4	3	4	3	3	1	5	3	4	3	3	4	4	3	2	3	2	1	2	2	3	3	3	4	3	2	2	2
548	1	4	2	1	18	4	5	2	4	3	3	4	3	3	3	5	3	4	3	3	3	5	2	4	2	5	3	4	3	4	3	3	3	3	3	5	5	5	5	4	5	5	5
549	1	3	1	1	18	4	7	4	4	5	6	5	4	3	4	4	4	2	3	1	2	2	4	1	5	2	4	1	1	3	2	2	2	2	2	3	2	1	1	2	2	1	2
550	1	3	1	4	21	6	4	6	2	7	6	4	4	4	2	5	5	1	4	2	4	2	5	2	4	3	3	1	2	1	1	2	1	1	2	2	2	5	3	3	4	2	3
551	1	3	1	3	20	6	5	7	7	4	7	6	5	7	6	5	3	3	1	3	2	3	5	3	4	2	5	2	1	2	1	1	3	1	3	5	3	1	2	1	1	3	3
552	1	4	2	1	18	7	4	7	7	4	7	7	3	4	6	5	4	4	1	4	2	3	5	3	4	5	3	5	4	4	3	3	4	5	3	2	3	4	4	5	4	3	5
553	1	5	1	4	21	5	5	5	7	3	5	4	4	4	6	6	3	4	1	3	3	5	2	4	2	3	3	4	1	3	2	3	2	3	1	2	3	4	4	2	2	2	3
554	1	3	2	4	21	5	7	4	5	6	4	5	4	4	6	5	4	3	3	3	1	3	1	2	3	3	1	2	2	3	3	3	2	3	3	3	2	2	1	1	1	2	2
555	1	1	2	1	18	1	4	5	3	4	4	4	4	3	4	7	3	1	3	3	4	2	5	2	5	1	2	1	2	3	3	2	3	1	3	5	4	5	4	5	3	3	3
556	1	1	2	1	19	3	4	5	5	6	7	4	5	4	5	3	2	3	2	2	4	3	5	1	5	1	3	3	1	2	2	2	1	2	1	1	2	2	3	3	2	2	2
557	1	3	2	1	18	6	4	5	4	6	7	4	7	5	5	7	4	2	2	2	4	2	5	2	5	1	3	1	1	2	2	2	3	1	1	2	1	1	3	2	1	3	3
558	1	3	1	3	20	4	2	2	5	6	2	4	4	4	4	2	4	2	4	2	4	2	3	1	3	3	4	3	3	3	4	3	3	3	1	3	2	3	3	1	1	3	3
559	1	7	1	4	21	2	3	3	3	1	4	3	4	4	2	1	2	3	2	2	2	5	3	2	2	2	2	3	2	3	2	2	3	2	2	5	3	3	4	3	4	3	5
560	1	3	2	1	17	5	4	5	5	5	2	3	1	2	4	2	3	2	5	2	5	3	1	5	2	4	2	4	4	3	4	3	1	3	3	3	3	4	5	5	3	2	4
